# Supplementary material for: The Cellular Response Is Determined by a Combination of Different ELF-EMF Exposure Parameters: A Scope Review
Source: Int J Mol Sci. 2024 May 7;25(10):5074. doi: 10.3390/ijms25105074 (PMC11121623; doi:10.3390/ijms25105074)
Supplement: Supplementary file 1 [file ijms-25-05074-s001.zip]

Archive with 6 entries (5 files):
- Supplementary Material/
- __MACOSX/._Supplementary Material
- Supplementary Material/Document S1.pdf
- __MACOSX/Supplementary Material/._Document S1.pdf
- Supplementary Material/Table S1.xlsx
- __MACOSX/Supplementary Material/._Table S1.xlsx
