# Supplementary material for: The Cellular Response Is Determined by a Combination of Different ELF-EMF Exposure Parameters: A Scope Review
Source: Int J Mol Sci. 2024 May 7;25(10):5074. doi: 10.3390/ijms25105074 (PMC11121623; doi:10.3390/ijms25105074)
Supplement: Supplementary file 1 [file ijms-25-05074-s001.zip › Supplementary Material/Table S1.xlsx]

## Sheet: PubMed
ID	Title	Authors	Year	DOI	Inclusion	Reason for exclusion		Yes	Non-cell study
1	P53 status, and G2/M cell cycle arrest, are determining factors in cell-death induction mediated by ELF-EMF in glioblastoma	Mehdizadeh, R. et al.	2023	https://doi.org/10.1038/s41598-023-38021-z	Yes			No	Review/opinion article/congress
2	Exposure of ELF-EMF and RF-EMF Increase the Rate of Glucose Transport and TCA Cycle in Budding Yeast	Lin, K. et al.	2016	https://doi.org/10.3389/fmicb.2016.01378	No	Non-cell study			Does not meet established cellular parameters
3	Cellular stress response to extremely low-frequency electromagnetic fields (ELF-EMF): An explanation for controversial effects of ELF-EMF on apoptosis	Barati, M. et al.	2021	10.1111/cpr.13154	No	Review/opinion article/congress			RF or static MF
4	A review on the effects of extremely low frequency electromagnetic field (ELF-EMF) on cytokines of innate and adaptive immunity	Mahaki, H. et al.	2018	10.1080/15368378.2018.1545668	No	Review/opinion article/congress			Not available	Yes	72
5	Enhanced cytotoxic and genotoxic effects of gadolinium following ELF-EMF irradiation in human lymphocytes	Cho, S. et al.	2014	10.3109/01480545.2013.879662	Yes				Prior to the year 2000	No	179
6	Significant Cellular Viability Dependence on Time Exposition at ELF-EMF and RF-EMF In Vitro Studies	García Minguillán, et al.	2019	https://doi.org/10.3390/ijerph16122085	Yes				Electric field	TOTAL	251
7	Human osteosarcoma cells in response to ELF-MF: Morphological remodeling compared to cell proliferation	Barati, A. et al.	2023	10.4103/jcrt.jcrt_1848_21	Yes				Not in English
8	mTOR Activation by PI3K/Akt and ERK Signaling in Short ELF-EMF Exposed Human Keratinocytes	Patruno, A. et al.	2015	10.1371/journal.pone.0139644	Yes				Duplicated
9	Effect of ELF-EMF on number of apoptotic cells; correlation with reactive oxygen species and HSP	Inhan Garip, A. et al.	2010	10.1556/ABiol.61.2010.2.4	Yes					Non-cell study	83
10	Effects of prolonged exposure to ELF-EMF on HERVs expression in human melanoma cells	Karimi, A. et al.	2022	10.22099/mbrc.2022.42754.1706	No	Does not meet established cellular parameters				Review/opinion article/congress	23
11	Short ELF-EMF Exposure Targets SIRT1/Nrf2/HO-1 Signaling in THP-1 Cells	Patruno, A. et al.	2020	10.3390/ijms21197284	Yes					Does not meet established cellular parameters	52
12	Vitamin C and Vitamin E Protected B95-8 and Balb/c-3T3 Cells from Apoptosis Induced by Intermittent 50Hz ELF-EMF Radiation	Ding, Z. et al.	2017	PMID: 28451526	Yes					RF or static MF	2
13	Gene expression and reproductive abilities of male Drosophila melanogaster subjected to ELF–EMF exposure	Li, S. et al.	2013	https://doi.org/10.1016/j.mrgentox.2013.10.004	No	Non-cell study				Not available	4
14	Extremely low-frequency electromagnetic field (ELF-EMF) does not affect the expression of alpha3, alpha5 and alpha7 nicotinic receptor subunit genes in SH-SY5Y neuroblastoma cell line	Antonini, R. et al.	2006	10.1016/j.toxlet.2006.01.006	No	Does not meet established cellular parameters				Prior to the year 2000	8
15	Estimation of RF and ELF dose by anatomical location in the brain from wireless phones in the MOBI-Kids study	Calderón, C. et al.	2022	10.1016/j.envint.2022.107189	No	Non-cell study				Electric field	1
16	Genetic effects of non-ionizing electromagnetic fields	Lai, H.	2021	10.1080/15368378.2021.1881866	No	Review/opinion article/congress				Not in English	4
17	Melatonin: a Potential Shield against Electromagnetic Waves	Jammoul, M. et al.	2022	10.2174/1570159X19666210609163946	No	Review/opinion article/congress				Duplicated	2
18	Proteomic Analysis of the Effect of Extremely Low-Frequency Electromagnetic Fields (ELF-EMF) With Different Intensities in SH-SY5Y Neuroblastoma Cell Line	Rezaie-Terivani, M. et al.	2017	10.15171/jlms.2017.14	Yes					TOTAL	179
19	Experimental model for ELF-EMF exposure: Concern for human health	D'Angelo, C. et al.	2015	10.1016/j.sjbs.2014.07.006	No	Does not meet established cellular parameters
20	Exposure to Static and Extremely-Low Frequency Electromagnetic Fields and Cellular Free Radicals	Lai, H.	2019	10.1080/15368378.2019.1656645	No	Review/opinion article/congress
21	Short-term exposure to 50 Hz ELF-EMF alters the cisplatin-induced oxidative response in AT478 murine squamous cell carcinoma cells	Buldak, R. et al.	2012	10.1002/bem.21732	Yes					YEAR OF PUBLICATION
22	Effect of ELF-EMF Exposure on Human Neuroblastoma Cell Line: a Proteomics Analysis	Hasanzadeh, H. et al.	2014	PMCID: PMC4142951	No	Does not meet established cellular parameters				2000	0
23	Evaluation in humans of ELF-EMF exposure on chromogranin A, a marker of neuroendocrine tumors and stress	Touitou, Y. et al.	2019	10.1080/07420528.2019.1683857	No	Non-cell study				2001	1
24	Effects of extremely low frequency electromagnetic field (ELF-EMF) on catalase, cytochrome P450 and nitric oxide synthase in erythro-leukemic cells	Patruno, A. et al.	2015	10.1016/j.lfs.2014.12.003	Yes					2002	0
25	Extremely low frequency-magnetic fields (ELF-EMF) occupational exposure and natural killer activity in peripheral blood lymphocytes	Gobba, et al.	2009	10.1016/j.scitotenv.2008.08.012	No	Non-cell study				2003	0
26	Assessment of the neurotoxic potential of exposure to 50Hz extremely low frequency electromagnetic fields (ELF-EMF) in naïve and chemically stressed PC12 cells	de Groot, M. et al.	2014	10.1016/j.neuro.2014.07.009	Yes					2004	0
27	DNMT1 and miRNAs: possible epigenetics footprints in electromagnetic fields utilization in oncology	Shayeghan, M. et al.	2021	10.1007/s12032-021-01574-y	No	Review/opinion article/congress				2005	1
28	The Protective Effects of EMF-LTE against DNA Double-Strand Break Damage In Vitro and In Vivo	Jin, H. et al.	2021	10.3390/ijms22105134	No	RF or static MF				2006	1
29	Magnetic stimulation influences injury-induced migration of white matter astrocytes	Fang, Z. et al.	2010	10.3109/15368378.2010.500568	Yes					2007	0
30	Involvement of mitochondrial activity in mediating ELF-EMF stimulatory effect on human sperm motility	Iorio, R. et al.	2011	10.1002/bem.20602	Yes					2008	1
31	Necroptosis triggered by ROS accumulation and Ca2+ overload, partly explains the inflammatory responses and anti-cancer effects associated with 1Hz, 100 mT ELF-MF in vivo	Barati, M. et al.	2021	10.1016/j.freeradbiomed.2021.04.002	Yes					2009	0
32	ELF Magnetic Therapy and Oxidative Balance	Raggi, F. et al.	2008	10.1080/15368370802493271	No	Non-cell study				2010	5
33	Magnetic Fields and Reactive Oxygen Species	Wang, H. et al.	2017	10.3390/ijms18102175	No	Review/opinion article/congress				2011	2
34	30 Hz, Could It Be Part of a Window Frequency for Cellular Response?	García Minguillán, et al.	2021	10.3390/ijms22073642	No	Review/opinion article/congress				2012	1
35	The Time-Dependence of Three Different Modes of ELF-EMF Stimulation on LTP at Schaffer Collateral-CA1 Synapses	Zheng, Y. et al.	2021	10.1002/bem.22369	No	Non-cell study				2013	2
36	Influence of an extremely low frequency magnetic field (ELF-EMF) on antioxidative vitamin E properties in AT478 murine squamous cell carcinoma culture in vitro	Polaniak, R. et al.	2010	10.1177/1091581809352011	Yes					2014	9
37	The expression of PHOX2A, PHOX2B and of their target gene dopamine-beta-hydroxylase (DbetaH) is not modified by exposure to extremely-low-frequency electromagnetic field (ELF-EMF) in a human neuronal model	Benfante, R. et al.	2008	10.1016/j.tiv.2008.05.003	No	Does not meet established cellular parameters				2015	7
38	Kinetic study on the effects of extremely low frequency electromagnetic field on catalase, cytochrome P450 and inducible nitric oxide synthase in human HaCaT and THP-1 cell lines	Patruno, A. et al.	2011	10.2174/187152711799219325	No	Not available				2016	8
39	The effect of extremely low frequency electromagnetic fields (ELF-EMF) on the frequency of micronuclei and sister chromatid exchange in human lymphocytes induced by benzo(a)pyrene	Cho, Y. et al.	2003	10.1016/s0378-4274(03)00111-5	No	Does not meet established cellular parameters				2017	7
40	Exposure of rats to extremely low-frequency electromagnetic fields (ELF-EMF) alters cytokines production	Salehi, I. et al.	2012	10.3109/15368378.2012.692343	No	Non-cell study				2018	4
41	Effects of 50 Hz EMF exposure on micronucleus formation and apoptosis in transformed and nontransformed human cell lines	Simkó, M. et al.	1998	PMID: 9492164	No	Prior to the year 2000				2019	4
42	Inhibition of B16F10 Cancer Cell Growth by Exposure to the Square Wave with 7.83+/-0.3Hz Involves L- and T-Type Calcium Channels	Wang, M. et al.	2020	10.1080/15368378.2020.1839491	Yes					2020	6
43	Evaluation of bcl2 and its regulatory mirs, mir-15-b and mir-16 expression changes under the exposure of extremely low-frequency electromagnetic fields on human gastric cancer cell line	Heidari, S. et al.	2021	10.1093/rpd/ncab163	No	Does not meet established cellular parameters				2021	4
44	Expression of HSP72 after ELF-EMF exposure in three cell lines	Gottwald, E. et al.	2007	10.1002/bem.20327	No	Does not meet established cellular parameters				2022	4
45	Up-regulation of miR-144 and miR-375 in the human gastric cancer cell line following the exposure to extremely low-frequency electromagnetic fields	Zavareh, F. et al.	2021	10.1080/09553002.2021.1941376	No	Does not meet established cellular parameters				2023	5
46	25 Hz electromagnetic field exposure has no effect on cell cycle distribution and apoptosis in U-937 and HCA-2/1cch cells	Ruiz Gómez, M.J. et al.	2001	10.1016/s0302-4598(00)00119-7	Yes					TOTAL	72
47	Cell type specific redox status is responsible for diverse electromagnetic field effects	Simkó, M. et al.	2007	10.2174/092986707780362835	No	Review/opinion article/congress
48	Wound Repair and Extremely Low Frequency-Electromagnetic Field: Insight from In Vitro Study and Potential Clinical Application	Gualdi, G. et al.	2021	10.3390/ijms22095037	No	Review/opinion article/congress
49	Extremely Low Frequency Magnetic Fields Induce Spermatogenic Germ Cell Apoptosis: Possible Mechanism	Lee, S. et al.	2014	10.1155/2014/567183	No	Review/opinion article/congress
50	Extremely low frequency electromagnetic fields affect proliferation and mitochondrial activity of human cancer cell lines	Destefanis, M. et al.	2015	10.3109/09553002.2015.1101648	Yes
51	Immune-Modulating Perspectives for Low Frequency Electromagnetic Fields in Innate Immunity	Rosado, M. et al.	2018	10.3389/fpubh.2018.00085	No	Review/opinion article/congress
52	Extremely low-frequency electromagnetic field induces a change in proliferative capacity and redox homeostasis of human lung fibroblast cell line MRC-5	Lekovic, M. et al.	2020	10.1007/s11356-020-10039-0	Yes
53	In vitro electromagnetic stimulation to enhance cell proliferation in extracellular matrix constructs with and without metallic nanoparticles	Grant, D. et al.	2014	10.1002/jbm.b.33338	Yes
54	Effect of Environmental Extremely Low-Frequency Electromagnetic Fields Exposure on Inflammatory Mediators and Serotonin Metabolism in a Human Neuroblastoma Cell Line	Reale, M. et al.	2016	10.2174/1871527315666160920113407	No	Not available
55	Effect of extremely low frequency electromagnetic field parameters on the proliferation of human breast cancer	Wang, M. et al.	2021	10.1080/15368378.2021.1891093	No	Not available
56	Zinc Sulphate Mediates the Stimulation of Cell Proliferation of Rat Adipose Tissue-Derived Mesenchymal Stem Cells Under High Intensity of EMF Exposure	Fathi, E. et al.	2017	10.1007/s12011-017-1199-4	Yes
57	Generation and propagation of yeast prion [URE3] are elevated under electromagnetic field	Lian, H. et al.	2017	10.1007/s12192-017-0867-9	No	Non-cell study
58	Extremely low frequency electromagnetic field enhances human keratinocyte cell growth and decreases proinflammatory chemokine production	Vinale, G. et al.	2008	https://doi.org/10.1111/j.1365-2133.2008.08540.x	Yes
59	Effect of 50 Hz Extremely Low-Frequency Electromagnetic Fields on the DNA Methylation and DNA Methyltransferases in Mouse Spermatocyte-Derived Cell Line GC-2	Liu, Y. et al.	2015	10.1155/2015/237183	No	Does not meet established cellular parameters
60	Skeptical approaches concerning the effect of exposure to electromagnetic fields on brain hormones and enzyme activities	Warille, A. et al.	2017	10.1016/j.jmau.2017.09.002	No	Review/opinion article/congress
61	Cell Hydration as a Biomarker for Estimation of Biological Effects of Nonionizing Radiation on Cells and Organisms	Ayrapetyan, S. et al.	2014	10.1155/2014/890518	No	Does not meet established cellular parameters
62	Extremely low frequency electromagnetic fields stimulation modulates autoimmunity and immune responses: a possible immuno-modulatory therapeutic effect in neurodegenerative diseases	Guerriero, F. et al.	2016	10.4103/1673-5374.195277	No	Review/opinion article/congress
63	Extremely Low-Frequency Electromagnetic Fields Increase Cytokines in Human Hair Follicles through Wnt/β-Catenin Signaling	Choi, J. et al.	2022	10.3390/biomedicines10040924	Yes
64	Anticancer and antibacterial potentials induced post short-term exposure to electromagnetic field and silver nanoparticles and related pathological and genetic alterations: in vitro study	Mohamed, A., et al.	2022	10.1186/s13027-022-00416-4	No	Does not meet established cellular parameters
65	Trends in wound repair: cellular and molecular basis of regenerative therapy using electromagnetic fields	Costin, G. et al.	2012	10.2174/156652412798376143	No	Review/opinion article/congress
66	Improved osteogenic differentiation by extremely low electromagnetic field exposure: possible application for bone engineering	Costantini, E. et al.	2022	10.1007/s00418-022-02126-9	Yes
67	Effect of extremely low frequency electromagnetic fields (ELF-EMF) on Kaposi's sarcoma-associated Herpes virus in BCBL-1 cells	Pica, F. et al.	2006	10.1002/bem.20198	No	Non-cell study
68	Electromagnetic field affects the voltage-dependent potassium channel Kv1.3	Ceccheto, C. et al.	2020	10.1080/15368378.2020.1799386	No	Does not meet established cellular parameters
69	Extremely low frequency electromagnetic fields modulate expression of inducible nitric oxide synthase, endothelial nitric oxide synthase and cyclooxygenase-2 in the human keratinocyte cell line HaCat: potential therapeutic effects in wound healing	Patruno, A. et al.	2010	10.1111/j.1365-2133.2009.09527.x	Yes
70	Effect of extremely low frequency electromagnetic field on the pathogenicity of Magnaporthe oryzae	Chen, W. et al.	2023	10.1016/j.scitotenv.2023.161939	No	Non-cell study
71	Thermomagnetic Resonance Effect of the Extremely Low Frequency Electromagnetic Field on Three-Dimensional Cancer Models	Bergandi, L. et al.	2022	10.3390/ijms23147955	Yes
72	50-Hz extremely low frequency electromagnetic fields enhance cell proliferation and DNA damage: possible involvement of a redox mechanism	Wolf, F. et al.	2005	10.1016/j.bbamcr.2004.09.005	Yes
73	Effect of extremely low frequency electromagnetic fields on bacterial membrane	Oncul, S. et al.	2016	10.3109/09553002.2015.1101500	No	Non-cell study
74	Exposure to ELF-pulse modulated X band microwaves increases in vitro human astrocytoma cell proliferation	Pérez-Castejón, C. et al.	2009	10.14670/HH-24.1551	No	RF or static MF
75	The Use of Signal-Transduction and Metabolic Pathways to Predict Human Disease Targets from Electric and Magnetic Fields Using in vitro Data in Human Cell Lines	Parham, F. et al.	2016	10.3389/fpubh.2016.00193	No	Does not meet established cellular parameters
76	Calcium spiking activity and baseline calcium levels in ROS 17/2.8 cells exposed to extremely low frequency electromagnetic fields (ELF EMF)	Shahidain, R. et al.	2001	10.1080/09553000010013779	No	Does not meet established cellular parameters
77	Are environmental electromagnetic fields genotoxic?	Crumpton, M. et al.	2004	10.1016/j.dnarep.2004.05.006	No	Review/opinion article/congress
78	Human health consequences of environmentally-modulated gene expression: potential roles of ELF-EMF induced epigenetic versus mutagenic mechanisms of disease	Trosko, J. et al.	2000	PMID: 10899776	No	Review/opinion article/congress
79	Effect of extremely low frequency electromagnetic field parameters on the proliferation of human breast cancer	Wang, M. et al.	2021	10.1080/15368378.2021.1891093	Yes
80	Effects of extremely low-frequency electromagnetic field on different developmental stages of Drosophila melanogaster	Agrawal, N. et al.	2021	10.1080/09553002.2021.1969465	No	Non-cell study
81	Possible associations between ELF electromagnetic fields, DNA damage response processes and childhood leukaemia	Hone, P. et al.	2003	10.1038/sj.bjc.6601010	No	Non-cell study
82	Egr1 mediated the neuronal differentiation induced by extremely low-frequency electromagnetic fields	Seong, Y. et al.	2014	10.1016/j.lfs.2014.02.022	No	Does not meet established cellular parameters
83	The effect of electromagnetic fields on survival and proliferation rate of dental pulp stem cells	Samiei, M. et al.	2020	10.1080/00016357.2020.1734655	Yes
84	Differential biological responses of adherent and non-adherent (cancer and non-cancerous) cells to variable extremely low frequency magnetic fields	Nezamtaheri, M. et al.	2022	10.1038/s41598-022-18210-y	Yes
85	Evaluation of Cytotoxic and Genotoxic Effects of Extremely Low-frequency Electromagnetic Field on Mesenchymal Stromal Cells	Ross, C. et al.	2018	10.1177/2164956118777472	Yes
86	Effects of extremely low frequency electromagnetic fields on intracellular calcium transients in cardiomyocytes	Wei, J. et al.	2014	10.3109/15368378.2014.881744	No	Does not meet established cellular parameters
87	Effect of Extremely Low Frequency Electromagnetic Fields on Expression of T-bet and GATA-3 Genes and Serum Interferon-γ and Interleukin-4	Sobhanifard, M. et al.	2019	10.1089/jir.2018.0105	No	Non-cell study
88	When theory and observation collide: Can non-ionizing radiation cause cancer?	Havas, M. et al.	2017	10.1016/j.envpol.2016.10.018	No	Review/opinion article/congress
89	Distinct Epidermal Keratinocytes Respond to Extremely Low-Frequency Electromagnetic Fields Differently	Huang, C. et al.	2014	10.1371/journal.pone.0113424	Yes
90	Cancer on-target: Selective enhancement of 3-bromopyruvate action by an electromagnetic field in vitro	Solek, P. et al.	2022	10.1016/j.freeradbiomed.2022.01.011	No	Does not meet established cellular parameters
91	Extremely Low-Frequency Electromagnetic Fields Affect Myogenic Processes in C2C12 Myoblasts: Role of Gap-Junction-Mediated Intercellular Communication	Morabito, C. et al.	2017	10.1155/2017/2460215	Yes
92	Extremely low-frequency electromagnetic fields accelerates wound healing modulating MMP-9 and inflammatory cytokines	Patruno, A. et al.	2018	10.1111/cpr.12432	No	Does not meet established cellular parameters
93	Electromagnetic hypersensitivity close to mobile phone base stations – a case study in Stockholm, Sweden	Hardell, L. et al.	2022	10.1515/reveh-2021-0169	No	Review/opinion article/congress
94	Exposure to extremely low-frequency electromagnetic fields inhibits T-type calcium channels via AA/LTE4 signaling pathway	Cui, Y. et al.	2014	10.1016/j.ceca.2013.11.002	No	Does not meet established cellular parameters
95	Effects of extremely low-frequency electromagnetic fields on Helicobacter pylori biofilm	Di Campli, E. et al.	2010	10.1007/s00284-009-9558-9	No	Non-cell study
96	A review of cancer induction by extremely low frequency electromagnetic fields. Is there a plausible mechanism?	Goldberg, R. et al.	1991	10.1016/0306-9877(91)90244-s	No	Prior to the year 2000
97	The Influence of the Extremely Low Frequency Electromagnetic Field on Clear Cell Renal Carcinoma	Cios, A. et al.	2021	10.3390/ijms22031342	Yes
98	Effect of low-frequency electric field screening on motility of human sperm	Górski, R. et al.	2020	10.26444/aaem/116019	No	Electric field
99	Extremely low-frequency electromagnetic fields induce neural differentiation in bone marrow derived mesenchymal stem cells	Kim, H. et al.	2013	10.1177/1535370213497173	Yes
100	Extremely low frequency electromagnetic fields exposure during the prenatal and postnatal periods alters pro-inflammatory cytokines levels by gender	Ozturk, H. et al.	2022	https://doi.org/10.1080/15368378.2022.2046045	No	Non-cell study
101	Extremely low-frequency electromagnetic field induces acetylation of heat shock proteins and enhances protein folding	Huang, Z. et al.	2023	10.1016/j.ecoenv.2023.115482	Yes
102	Effects of Fifty-Hertz Electromagnetic Fields on Granulocytic Differentiation of ATRA-Treated Acute Promyelocytic Leukemia NB4 Cells	Provenzano, A. et al.	2018	10.1159/000488473	No	Does not meet established cellular parameters
103	Neuroprotective effects of lotus seedpod procyanidins on extremely low frequency electromagnetic field-induced neurotoxicity in primary cultured hippocampal neurons	Yin, C. et al.	2016	10.1016/j.biopha.2016.05.032	Yes
104	50 Hz electromagnetic field exposure promotes proliferation and cytokine production of bone marrow mesenchymal stem cells	Fan, W. et al.	2015	PMCID: PMC4509226	Yes
105	Extremely Low-Frequency Electromagnetic Fields Cause G1 Phase Arrest through the Activation of the ATM-Chk2-p21 Pathway	Huang, C. et al.	2014	10.1371/journal.pone.0104732	Yes
106	Extremely Low-Frequency Electromagnetic Fields Cause G1 Phase Arrest through the Activation of the ATM-Chk2-p21 Pathway	Huang, C. et al.	2014	10.1371/journal.pone.0104732	No	Duplicated
107	Extremely low frequency electromagnetic field exposure and restraint stress induce changes on the brain lipid profile of Wistar rats	Martínez-Sámano, J. et al.	2018	10.1186/s12868-018-0432-1	No	Non-cell study
108	Effects of Acute and Chronic Low Frequency Electromagnetic Field Exposure on PC12 Cells during Neuronal Differentiation	Morabito, C. et al.	2011	10.1159/000324003	Yes
109	Exposure to extremely low frequency electromagnetic fields alters the calcium dynamics of cultured entorhinal cortex neurons	Luo, F. et al.	2014	https://doi.org/10.1016/j.envres.2014.09.023	Yes
110	Extremely Low-Frequency Electromagnetic Fields Affect Transcript Levels of Neuronal Differentiation-Related Genes in Embryonic Neural Stem Cells	Ma, Q. et al.	2014	10.1371/journal.pone.0090041	Yes
111	Anti-proliferative effect of extremely low frequency electromagnetic field on preneoplastic lesions formation in the rat liver	Jiménez-García, M. et al.	2010	10.1186/1471-2407-10-159	No	Non-cell study
112	The impact of background radiation, illumination and temperature on EMF-induced changes of aqua medium properties	Naira, B. et al.	2013	10.3109/15368378.2012.735206	No	Non-cell study
113	Influence of Schumann Range Electromagnetic Fields on Components of Plant Redox Metabolism in Wheat and Peas	Mshenskaya, N. et al.	2022	10.3390/plants11151955	No	Non-cell study
114	Benign Effect of Extremely Low-Frequency Electromagnetic Field on Brain Plasticity Assessed by Nitric Oxide Metabolism during Poststroke Rehabilitation	Cichón, N. et al.	2017	10.1155/2017/2181942	No	Non-cell study
115	Endogenous Ca2+ release was involved in 50-Hz MF-induced proliferation via Akt-SK1 signal cascade in human amniotic epithelial cells	Ye, A. et al.	2022	10.1080/15368378.2022.2031211	No	Not available
116	Short-Term Extremely Low-Frequency Electromagnetic Field Inhibits Synaptic Plasticity of Schaffer Collateral-CA1 Synapses in Rat Hippocampus via the Ca2+/Calcineurin Pathway	Zheng, P. et al.	2021	10.1021/acschemneuro.1c00500	No	Non-cell study
117	Rat adipose-derived mesenchymal stem cells aging reduction by zinc sulfate under extremely low frequency electromagnetic field exposure is associated with increased telomerase reverse transcriptase gene expression	Fathi, E. et al.	2017	PMCID: PMC5524544	No	Duplicated
118	Extremely Low Frequency Electromagnetic Fields Facilitate Vesicle Endocytosis by Increasing Presynaptic Calcium Channel Expression at a Central Synapse	Sun, Z. et al.	2016	10.1038/srep21774	No	Non-cell study
119	Effects of exposure to an extremely low frequency electromagnetic field on hippocampal long-term potentiation in rat	Komaki, A. et al.	2014	10.1016/j.brainres.2014.03.041	No	Non-cell study
120	Oxidative stress and apoptosis in relation to exposure to magnetic field	Emre, M. et al.	2011	10.1007/s12013-010-9113-0	No	Non-cell study
121	Protective effect of procyanidins extracted from the lotus seedpod on immune function injury induced by extremely low frequency electromagnetic field	Zhang, H. et al	2016	10.1016/j.biopha.2016.05.021	No	Non-cell study
122	Extremely low-frequency electromagnetic field influences the survival and proliferation effect of human adipose derived stem cells	Razavi, S. et al.	2014	10.4103/2277-9175.124668	Yes
123	T-Cell Differentiation to T Helper 9 Phenotype is Elevated by Extremely Low-Frequency Electromagnetic Fields Via Induction of IL-2 Signaling	Jang, Y. et al.	2019	10.1002/bem.22219	No	Non-cell study
124	Impact of extremely low-frequency electromagnetic field (100 Hz, 100 G) exposure on human glioblastoma U87 cells during Temozolomide administration	Ahmadi-Zeidabadi, M. et al.	2019	10.1080/15368378.2019.1625784	Yes
125	Synergistic cytotoxic effects of an extremely low-frequency electromagnetic field with doxorubicin on MCF-7 cell line	Ramazi, S. et al.	2023	10.1038/s41598-023-35767-4	Yes
126	Bacterial response to the exposure of 50 Hz electromagnetic fields	Cellini, L. et al.	2008	10.1002/bem.20391	No	Non-cell study
127	The effects of extremely low frequency electromagnetic fields exposure at 1 mT on hemogram and blood biochemisgtry in rats	Wang, J. et al.	2020	10.1080/15368378.2020.1839490	No	Non-cell study
128	Extremely low frequency electromagnetic fields as effectors of cellular responses in vitro: Possible immune cell activation	Simkó, M. et al.	2004	10.1002/jcb.20198	No	Review/opinion article/congress
129	In Vitro Developmental Neurotoxicity Following Chronic Exposure to 50 Hz Extremely Low-Frequency Electromagnetic Fields in Primary Rat Cortical Cultures	de Groot, M. et al.	2016	10.1093/toxsci/kfv242	Yes
130	Overexpression of miR-26b-5p regulates the cell cycle by targeting CCND2 in GC-2 cells under exposure to extremely low frequency electromagnetic fields	Liu, Y. et al.	2016	10.1080/15384101.2015.1120924	No	Does not meet established cellular parameters
131	Cytotoxicity of temozolomide on human glioblastoma cells is enhanced by the concomitant exposure to an extremely low-frequency electromagnetic field (100Hz, 100G)	Akbarnejad, Z. et al.	2017	10.1016/j.biopha.2017.05.050	Yes
132	Apoptosis selectively induced in BEL-7402 cells by folic acid-modified magnetic nanoparticles combined with 100 Hz magnetic field	Wen, J. et al.	2014	10.2147/IJN.S60457	No	Non-cell study
133	Non-Ionizing Radiation for Cardiac Human Amniotic Mesenchymal Stromal Cell Commitment: A Physical Strategy in Regenerative Medicine	Ledda, M. et al.	2018	10.3390/ijms19082324	Yes
134	Melatonin protects rat cerebellar granule cells against electromagnetic field-induced increases in Na+ currents through intracellular Ca2+ release	Liu, D. et al.	2014	10.1111/jcmm.12250	No	Non-cell study
135	Synergic effects of extremely low-frequency electromagnetic field and betaine on in vitro osteogenic differentiation of human adipose tissue-derived mesenchymal stem cells	Tabatabai, T. et al.	2021	10.1007/s11626-021-00558-6	Yes
136	A 60 Hz uniform electromagnetic field promotes human cell proliferation by decreasing intracellular reactive oxygen species levels	Song, K. et al.	2018	10.1371/journal.pone.0199753	Yes
137	Evaluation of the effects of extremely low frequency electromagnetic field on the levels of some inflammatory cytokines in post-stroke patients	Cichon, N. et al.	2019	10.2340/16501977-2623	No	Does not meet established cellular parameters
138	Short-term Exposure to 50-Hz Electromagnetic Field and Alterations in NQO1 and NQO2 Expression in MCF-7 Cells	Mahmoudinasab, H. et al.	2016	10.3889/oamjms.2016.102	No	Does not meet established cellular parameters
139	Combination of low intensity electromagnetic field with chondrogenic agent induces chondrogenesis in mesenchymal stem cells with minimal hypertrophic side effects	Hesari, R. et al.	2019	10.1080/15368378.2020.1737809	No	Does not meet established cellular parameters
140	Alterations of Immune Parameters on Trichoplusia ni (Lepidoptera: Noctuidae) Larvae Exposed to Extremely Low-Frequency Electromagnetic Fields	Valadez-Lira, J. et al.	2017	10.1093/ee/nvx037	No	Non-cell study
141	Extremely low-frequency electromagnetic field exposure enhances inflammatory response and inhibits effect of antioxidant in RAW 264.7 cells	Kim, S. et al.	2017	10.1002/bem.22049	Yes
142	A cross-sectional study on oxidative stress in workers exposed to extremely low frequency electromagnetic fields	Li, L. et al.	2015	10.3109/09553002.2015.1012304	No	Non-cell study
143	Geobacter sulfurreducens-inoculated bioelectrochemical system reveals the potential of metabolic current in defining the effect of extremely low-frequency electromagnetic field on living cells	Shi, Z. et al.	2019	10.1016/j.ecoenv.2019.02.008	No	Non-cell study
144	Extremely low frequency electromagnetic field exposure does not modulate toll-like receptor signaling in human peripheral blood mononuclear cells	Klejin, S. et al.	2011	10.1016/j.cyto.2010.12.016	No	Does not meet established cellular parameters
145	Extremely low-frequency electromagnetic fields affect the immune response of monocyte-derived macrophages to pathogens	Akan, Z. et al.	2010	10.1002/bem.20607	No	Non-cell study
146	DNA fragmentation in human fibroblasts under extremely low frequency electromagnetic field exposure	Focke, F. et al.	2010	10.1016/j.mrfmmm.2009.10.012	Yes
147	CT2A Cell Viability Modulated by Electromagnetic Fields at Extremely Low Frequency under No Thermal Effects	García Minguillán, et al.	2019	10.3390/ijms21010152	Yes
148	Extremely low frequency variable electromagnetic fields affect cancer and noncancerous cells in vitro differently: Preliminary study	Koziorowska, A. et al.	2018	10.1080/15368378.2017.1408021	Yes
149	Variations of Glutamate Concentration Within Synaptic Cleft in the Presence of Electromagnetic Fields: An Artificial Neural Networks Study	Masoudian, N. et al.	2015	10.1007/s11064-014-1509-6	No	Non-cell study
150	Effects of Extremely Low-Frequency Electromagnetic Fields on Neurogenesis and Cognitive Behavior in an Experimental Model of Hippocampal Injury	Sakhaie, M. et al.	2017	10.1155/2017/9194261	No	Non-cell study
151	Extremely Low-Frequency Electromagnetic Fields Affect the miRNA-Mediated Regulation of Signaling Pathways in the GC-2 Cell Line	Liu, Y. et al.	2015	10.1371/journal.pone.0139949	Yes
152	Extremely Low-Frequency Electromagnetic Fields Increase the Expression of Anagen-Related Molecules in Human Dermal Papilla Cells via GSK-3β/ERK/Akt Signaling Pathway	Ki, G. et al.	2020	10.3390/ijms21030784	Yes
153	Effects of prenatal exposure to extremely low electro-magnetic field on in vivo derived blastocysts of mice	Bayat, P. et al.	2012	PMCID: PMC4169849	No	Non-cell study
154	Extremely low frequency electromagnetic fields promote cognitive function and hippocampal neurogenesis of rats with cerebral ischemia	Qiang, G. et al.	2021	10.4103/1673-5374.301020	No	Non-cell study
155	Gene Expression Profiles in White Blood Cells of Volunteers Exposed to a 50 Hz Electromagnetic Field	Kirschenlohr, H. et al.	2012	10.1667/rr2859.1	No	Non-cell study
156	Cell type-specific genotoxic effects of intermittent extremely low-frequency electromagnetic fields	Ivancsits, S. et al.	2005	10.1016/j.mrgentox.2005.03.011	No	Does not meet established cellular parameters
157	X-Ray-Induced Apoptosis of BEL-7402 Cell Line Enhanced by Extremely Low Frequency Electromagnetic Field In Vitro	Jian, W. et al.	2009	10.1002/bem.20461	No	Does not meet established cellular parameters
158	Effect of electromagnetic field exposure on chemically induced differentiation of friend erythroleukemia cells.	Chen, G. et al.	2000	https://doi.org/10.1289/ehp.00108967	No	Does not meet established cellular parameters
159	Chronic electromagnetic field exposure decreases HSP70 levels and lowers cytoprotection	Carlo, A. et al.	2002	10.1002/jcb.10036.abs	No	Non-cell study
160	Effect of puerarin on matrix metalloproteinase-2 in human fetal scleral fibroblasts treated with low frequency electromagnetic fields	Zhu, H. et al.	2013	10.1016/s0254-6272(14)60039-x	No	Non-cell study
161	Extremely low-frequency electromagnetic fields enhance the proliferation and differentiation of neural progenitor cells cultured from ischemic brains	Cheng, Y. et al.	2015	10.1097/WNR.0000000000000450	Yes
162	Comparing the Effects of Long-term Exposure to Extremely Low-frequency Electromagnetic Fields With Different Values on Learning, Memory, Anxiety, and β-amyloid Deposition in Adult Rats	Faraji, N. et al.	2021	10.32598/bcn.2021.1204.2	No	Non-cell study
163	Extremely low frequency electromagnetic field exposure affects fertilization outcome in swine animal model	Bernabò, N. et al.	2010	10.1016/j.theriogenology.2009.12.010	No	Non-cell study
164	Extremely Low-Frequency Electromagnetic Fields Promote In Vitro Neuronal Differentiation and Neurite Outgrowth of Embryonic Neural Stem Cells via Up-Regulating TRPC1	Ma, Q. et al.	2016	10.1371/journal.pone.0150923	Yes
165	S1P mediates human amniotic cells proliferation induced by a 50-Hz magnetic field exposure via ERK1/2 signaling pathway	Qiu, L. et al.	2019	10.1002/jcp.28102	Yes
166	Effect of Extremely Low Frequency Electromagnetic Field on MAP2 and Nestin Gene Expression of Hair Follicle Dermal Papilla Cells	Moraveji, M. et al.	2016	10.5301/ijao.5000512	Yes
167	Effect of extremely low-frequency electromagnetic fields on antioxidant activity in the human keratinocyte cell line NCTC 2544	Calcabrini, C. et al.	2017	10.1002/bab.1495	Yes
168	Inhibition of Cancer Cell Growth by Exposure to a Specific Time-Varying Electromagnetic Field Involves T-Type Calcium Channels	Buckner, C. et al.	2015	PMID: 15113039	No	Does not meet established cellular parameters
169	Wireless phone use and adult meningioma risk: a systematic review and Meta-analysis	Chen, F. et al.	2021	10.1080/02688697.2020.1856784	No	Review/opinion article/congress
170	Effect of exposure to an extremely low frequency-electromagnetic field on the cellular collagen with respect to signaling pathways in osteoblast-like cells	Soda, A. et al.	2008	10.2152/jmi.55.267	No	Does not meet established cellular parameters
171	The effects of different intensities, frequencies and exposure times of extremely low-frequency electromagnetic fields on the growth of Staphylococcus aureus and Escherichia coli O157:H7	Bayr, E. et al.	2013	10.3109/15368378.2013.853671	No	Non-cell study
172	A short-term extremely low frequency electromagnetic field exposure increases circulating leukocyte numbers and affects HPA-axis signaling in mice	Klejin, S. et al.	2016	10.1002/bem.21998	No	Non-cell study
173	Impact of ketamine administration on chronic unpredictable stress-induced rat model of depression during extremely low-frequency electromagnetic field exposure: Behavioral, histological and molecular study	Salari, M. et al.	2023	10.1002/brb3.2986	No	Non-cell study
174	Neuronal Cellular Responses to Extremely Low Frequency Electromagnetic Field Exposure: Implications Regarding Oxidative Stress and Neurodegeneration	Reale, M. et al.	2014	10.1371/journal.pone.0104973	Yes
175	[Extremely low frequency electromagnetic field induces apoptosis of osteosarcoma cells via oxidative stress]	Yang, M. et al.	2015	10.3785/j.issn.1008-9292.2015.05.13	No	Not in English
176	Genetic damage in mammalian somatic cells exposed to extremely low frequency electro-magnetic fields: a meta-analysis of data from 87 publications (1990-2007)	Vijayalaxmi, T.	2009	10.1080/09553000902748575	No	Review/opinion article/congress
177	Harmonizing Magnetic Mitohormetic Regenerative Strategies: Developmental Implications of a Calcium–Mitochondrial Axis Invoked by Magnetic Field Exposure	Franco-Obregón, A.	2023	10.3390/bioengineering10101176	No	Review/opinion article/congress
178	Alterations of hematological variations in rats exposed to extremely low frequency magnetic fields (50 Hz)	Cakir, D. et al.	2009	10.1016/j.arcmed.2009.07.001	No	Non-cell study
179	Pulsed electromagnetic field (PEMF) prevents pro-oxidant effects of H2O2 in SK-N-BE(2) human neuroblastoma cells	Falone, S. et al.	2016	10.3109/09553002.2016.1150619	Yes
180	Comparison of the Genotoxic Effects Induced by 50 Hz Extremely Low-Frequency Electromagnetic Fields and 1800 MHz Radiofrequency Electromagnetic Fields in GC-2 Cells	Duan, X. et al.	2015	https://doi.org/10.1667/RR13851.1	Yes
181	Extremely low frequency (ELF) stray magnetic fields of laboratory equipment: a possible co-exposure conducting experiments on cell cultures	Gresits, I. et al.	2015	10.3109/15368378.2015.1076440	No	Non-cell study
182	Extremely low frequency electromagnetic field exposure causes cognitive impairment associated with alteration of the glutamate level, MAPK pathway activation and decreased CREB phosphorylation in mice hippocampus: reversal by procyanidins extracted from the lotus seedpod	Duan, Y. et al.	2014	10.1039/c4fo00250d	No	Non-cell study
183	The effect on rat thymocytes of the simultaneous in vivo exposure to 50-Hz electric and magnetic field and to continuous light	Quaglino, D. et al.	2004	10.1100/tsw.2004.183	No	Non-cell study
184	The preventive effect of lotus seedpod procyanidins on cognitive impairment and oxidative damage induced by extremely low frequency electromagnetic field exposure	Duan, Y. et al.	2013	10.1039/c3fo60116a	No	Non-cell study
185	Increase in Blood Levels of Growth Factors Involved in the Neuroplasticity Process by Using an Extremely Low Frequency Electromagnetic Field in Post-stroke Patients	Cichón, N. et al.	2018	10.3389/fnagi.2018.00294	No	Non-cell study
186	The effect of extremely low-frequency electromagnetic fields on skin and thyroid amine- and peptide-containing cells in rats: an immunohistochemical and morphometrical study	Rajkovic, V. et al.	2005	10.1016/j.envres.2005.02.003	No	Non-cell study
187	A preliminary study of oscillating electromagnetic field effects on human spermatozoon motility	Scrimaglio, R. et al.	2006	10.1002/bem.20278	No	Does not meet established cellular parameters
188	50 Hz Magnetic Field Exposure Inhibited Spontaneous Movement of Zebrafish Larvae through ROS-Mediated syn2a Expression	Guo, Y. et al.	2023	10.3390/ijms24087576	No	Non-cell study
189	Electromagnetic fields affect transcript levels of apoptosis-related genes in embryonic stem cell-derived neural progenitor cells	Nikolova, T. et al.	2005	10.1096/fj.04-3549fje	No	Does not meet established cellular parameters
190	Electromagnetic fields induce neural differentiation of human bone marrow derived mesenchymal stem cells via ROS mediated EGFR activation	Park, J. et al.	2013	10.1016/j.neuint.2013.02.002	Yes
191	Effects of a 50 Hz magnetic field on Dictyostelium discoideum (Protista)	Amaroli, A. et al.	2006	10.1002/bem.20240	No	Non-cell study
192	Induction of DNA strand breaks by intermittent exposure to extremely-low-frequency electromagnetic fields in human diploid fibroblasts	Ivancsits, S. et al.	2020	10.1016/s1383-5718(02)00109-2	No	Does not meet established cellular parameters
193	Evaluation of rat thyroid gland morphophysiological status after three months exposure to 50 Hz electromagnetic field	Rajkovic, V. et al.	2003	10.1016/s0040-8166(03)00029-6	No	Non-cell study
194	Quantum mechanical model for the anticarcinogenic effect of extremely-low-frequency electromagnetic fields on early chemical hepatocarcinogenesis	Godina-Nava, J. et al	2017	10.1103/PhysRevE.95.022416	No	Non-cell study
195	Bidirectional frequency-dependent effect of extremely low-frequency electromagnetic field on E. coli K-12	Martirosyan, V. et al.	2012	10.3109/15368378.2012.712587	No	Non-cell study
196	Effects of extremely low-frequency electromagnetic field on fertility and heights of epithelial cells in pre-implantation stage endometrium and fallopian tube in mice	Rajaei, F. et al.	2010	10.3736/jcim20100111	No	Non-cell study
197	Weak electromagnetic fields (50 Hz) elicit a stress response in human cells	Tokalov, S. et al.	2004	10.1016/s0013-9351(03)00088-4	No	Does not meet established cellular parameters
198	Effects of extremely low frequency electromagnetic fields on in-vitro cellular cultures HeLa and CHO	Restrepo, A. et al.	2016	10.1109/EMBC.2016.7591651	Yes
199	Exposure to Extremely Low-Frequency Electromagnetic Fields Modulates Na+ Currents in Rat Cerebellar Granule Cells through Increase of AA/PGE2 and EP Receptor-Mediated cAMP/PKA Pathway	He, Y. et al.	2013	10.1371/journal.pone.0054376	No	Non-cell study
200	Effects of an extremely low-frequency electromagnetic field on stress factors: a study in Dictyostelium discoideum cells	Amaroli, A. et al.	2013	10.1016/j.ejop.2012.12.002	No	Non-cell study
201	Evaluation of the effects of extremely low frequency electromagnetic fields on mammalian follicle development	Cecconi, S. et al.	2000	10.1093/humrep/15.11.2319	No	Does not meet established cellular parameters
202	A 50-Hz magnetic-field exposure promotes human amniotic cells proliferation via SphK-S1P-S1PR cascade mediated ERK signaling pathway	Chen, L. et al.	2020	10.1016/j.ecoenv.2020.110407	Yes
203	Intermittent extremely low frequency electromagnetic fields cause DNA damage in a dose-dependent way	Ivancsits, S. et al.	2003	10.1007/s00420-003-0446-5	No	Does not meet established cellular parameters
204	Alteration in cellular functions in mouse macrophages after exposure to 50 Hz magnetic fields	Frahm, J. et al.	2006	10.1002/jcb.20920	No	Does not meet established cellular parameters
205	Effect of long-term 50 Hz magnetic field exposure on the micronucleated polychromatic erythrocytes of mice	Alcaraz, M. et al.	2013	https://doi.org/10.3109/15368378.2013.783851	No	Non-cell study
206	Changes in synaptic efficacy in rat brain slices following extremely low-frequency magnetic field exposure at embryonic and early postnatal age	Balassa, T. et al.	2013	10.1016/j.ijdevneu.2013.08.004	No	Non-cell study
207	Extremely low frequency electromagnetic field exposure promotes differentiation of pituitary corticotrope-derived AtT20 D16V cells	Lisi, A. et al.	2006	10.1002/bem.20255	Yes
208	Effects of 60 Hz electromagnetic field exposure on APP695 transcription levels in differentiating human neuroblastoma cells	Rao, R. et al.	2002	10.1016/s1567-5394(02)00004-x	No	Does not meet established cellular parameters
209	Assessment of biological changes of continuous whole body exposure to static magnetic field and extremely low frequency electromagnetic fields in mice	Hashish, A. et al.	2008	10.1016/j.ecoenv.2007.10.002	No	Non-cell study
210	[FTIR spectra investigation of rat sensitive tissues exposure to ELF-EMF]	Li, G. et al.	2012	PMID: 22827052	No	Not in English
211	Extremely Low Frequency Electromagnetic Fields Decrease Serum Levels of Interleukin-17, Transforming Growth Factor-β and Downregulate Foxp3 Expression in the Spleen	Mahdavinejad, L. et al.	2018	10.1089/jir.2018.0048	No	Non-cell study
212	Long-term effects of 60-Hz electric vs. magnetic fields on IL-1 and IL-2 activity in sheep	Hefeneider, S. et al.	2001	10.1002/bem.35	No	Non-cell study
213	Effects of extremely low frequency electromagnetic fields on hematologic and immunologic parameters in welders	Dasdag, S. et al.	2002	10.1016/s0188-4409(01)00337-x	No	Non-cell study
214	Influence of a 50 hz extra low frequency electromagnetic field on spermatozoa motility and fertilization rates in rabbits	Roychoudhury, S. et al.	2009	10.1080/10934520902997029	No	Does not meet established cellular parameters
215	Coupling Mechanism of Electromagnetic Field and Thermal Stress on Drosophila melanogaster	Zhang, Z. et al.	2016	PMID: 14694649	Yes	Not in English
216	Neuroprotective effects of extremely low-frequency electromagnetic fields on a Huntington's disease rat model: effects on neurotrophic factors and neuronal density	Tasset, I. et al.	2012	10.1016/j.neuroscience.2012.02.034	No	Non-cell study
217	[Biological effects of non-ionizing electromagnetic radiation]	Fedorowski, A. et al.	1998	PMID: 9587915	No	Prior to the year 2000
218	Effects of extremely low-frequency electromagnetic field on expression levels of some antioxidant genes in human MCF-7 cells	Mahmoudinasab, H. et al.	2016	PMCID: PMC5219897	Yes
219	Effects of time-variant extremely low-frequency (ELF) electromagnetic fields (EMF) on cholinesterase activity in Dictyostelium discoideum (Protista)	Amaroli, A. et al.	2005	10.1016/j.cbi.2005.10.047	No	Non-cell study
220	Changes in synaptic efficacy and seizure susceptibility in rat brain slices following extremely low-frequency electromagnetic field exposure	Varró, P. et al.	2009	10.1002/bem.20517	No	Non-cell study
221	The Effect of Low-Frequency Pulsed Electromagnetic Fields on the Differentiation of Permanent Dental Pulp Stem Cells into Odontoblasts	Rahumi, S. et al.	2023	10.22037/iej.v18i4.39349	Yes
222	Exposure to extremely low frequency electromagnetic fields alters the behaviour, physiology and stress protein levels of desert locusts	Wyszkoeska, J. et al.	2016	10.1038/srep36413	No	Non-cell study
223	Personal digital assistant (PDA) cell phone units produce elevated extremely-low frequency electromagnetic field emissions	Sage, C. et al.	2007	10.1002/bem.20315	No	Non-cell study
224	Microsatellite analysis for determination of the mutagenicity of extremely low-frequency electromagnetic fields and ionising radiation in vitro	Mairs, R. et al.	2007	10.1016/j.mrgentox.2006.08.005	No	Does not meet established cellular parameters
225	Non-thermal effects of power-line magnetic fields (50 Hz) on gene expression levels of pluripotent embryonic stem cells-the role of tumour suppressor p53	Czyz, J. et al.	2004	10.1016/j.mrgentox.2003.09.011	No	Does not meet established cellular parameters
226	Non Ionising Radiation as a Non Chemical Strategy in Regenerative Medicine: Ca2+-ICR “In Vitro” Effect on Neuronal Differentiation and Tumorigenicity Modulation in NT2 Cells	Ledda,M. et al.	2013	10.1371/journal.pone.0061535	No	Does not meet established cellular parameters
227	Effect of electromagnetic fields on several CD markers and transcription and expression of CD4	Conti, P. et al.	1999	10.1016/s0171-2985(99)80045-x	No	Prior to the year 2000
228	Extremely low-frequency electromagnetic fields affect lipid-linked Carbonic anhydrase	Ravera, S. et al.	2011	10.3109/15368378.2011.566770	No	Does not meet established cellular parameters
229	Determination of the effects of extremely low frequency electromagnetic fields on the percentages of peripheral blood leukocytes and histology of lymphoid organs of the mouse	Cicekcibasi, A. et al.	2008	PMID: 18176671	No	Non-cell study
230	Effects of 60 Hz electromagnetic field exposure on testicular germ cell apoptosis in mice	JS, L. et al.	2004	PMID: 15064831	No	Non-cell study
231	Exposure of Daudi Cells to Low-Frequency Magnetic Fields Does Not Elevate MYC Steady-State mRNA Levels	Morehouse, C. et al.	2000	10.1667/0033-7587(2000)153[0663:eodctl]2.0.co;2	No	Does not meet established cellular parameters
232	Micronucleus formation in human amnion cells after exposure to 50 Hz MF applied horizontally and vertically	Simkó, M. et al.	1998	10.1016/s1383-5718(98)00116-8	No	Prior to the year 2000
233	Proteomic Analysis in Human Fibroblasts by Continuous Exposure to Extremely Low-Frequency Electromagnetic Fields	Seyyedi, S. et al.	2007	10.3923/pjbs.2007.4108.4112	No	Does not meet established cellular parameters
234	Micronucleus induction in cells co-exposed in vitro to 50 Hz magnetic field and benzene, 1,4-benzenediol (hydroquinone) or 1,2,4-benzenetriol	Pasquini, R. et al.	2003	10.1016/s0887-2333(03)00137-1	No	Does not meet established cellular parameters
235	Impact of extremely low frequency electromagnetic fields on CD4 expression in peripheral blood mononuclear cells	Felaco, M. et al.	1997	10.1023/a:1007004316433	No	Does not meet established cellular parameters
236	Phospholipase C-dependent phosphoinositide breakdown induced by ELF-EMF in Peganum harmala calli	Piacentini, M. et al.	2004	10.1016/j.biochi.2004.02.001	No	Non-cell study
237	Phospholipase C-dependent phosphoinositide breakdown induced by ELF-EMF in Peganum harmala calli	Piacentini, M. et al.	2004	10.1016/j.biochi.2004.02.001	No	Repeated
238	Meta-analysis of extremely low frequency electromagnetic fields and cancer risk: a pooled analysis of epidemiologic studies.	Y, Z. et al.	2015	PMID: 15554538 (2004)	No	Not in English
239	Chromosomal damage in human diploid fibroblasts by intermittent exposure to extremely low-frequency electromagnetic fields	Winker, R. et al.	2005	10.1016/j.mrgentox.2005.04.013	No	Does not meet established cellular parameters
240	Suppression of natural killer cell activity on Candida stellatoidea by a 50 Hz magnetic field	Canseven, A. et al.	2006	10.1080/15368370600697453	No	Non-cell study
241	Stereological analysis of thyroid mast cells in rats after exposure to extremely low frequency electromagnetic field and the following “off” field period	Rajkovic, V. et al.	2005	10.1556/ABiol.56.2005.1-2.5	No	Non-cell study
242	Non-thermal Treatments for Food Preservation	Buelvas-Caro, S. et al.	2018	PMID: 26525029	No	Non-cell study
243	Induction of cAMP-dependent protein kinase A activity in human skin fibroblasts and rat osteoblasts by extremely low-frequency electromagnetic fields	Thumm, S. et al.	1999	10.1007/s004110050155	No	Prior to the year 2000
244	Effects of extremely low frequency electromagnetic fields on distortion product otoacoustic emissions in rabbits	Buldak, B. et al.	2009	10.1016/j.anl.2008.04.011	No	Non-cell study
245	Age-related effects on induction of DNA strand breaks by intermittent exposure to electromagnetic fields	Ivancsits, S. et al.	2003	10.1016/s0047-6374(03)00125-8	No	Does not meet established cellular parameters
246	Effects of Extremely Low-Frequency Electromagnetic Fields on Delayed Chromosomal Instability Induced by Bleomycin in Normal Human Fibroblast Cells	Cho, Y. et al.	2007	10.1080/15287390701429281	No	Does not meet established cellular parameters
247	Effects of long-term 50 Hz magnetic field exposure on the micro nucleated polychromatic erythrocyte and blood lymphocyte frequency and argyrophilic nucleolar organizer regions in lymphocytes of mice	Okudan, N. et al.	2010	PMID: 20424591	No	Non-cell study
248	A single magnetic field exposure system for sequential investigation of real time and downstream cellular responses	Rao, R. et al.	2004	10.1002/bem.10151	No	Non-cell study
249	Increased apoptosis, changes in intracellular Ca2+, and functional alterations in lymphocytes and macrophages after in vitro exposure to static magnetic field	Flipo, D. et al.	1998	10.1080/009841098159033	No	Prior to the year 2000
250	Elevated sister chromatid exchange frequencies in dividing human peripheral blood lymphocytes exposed to 50 Hz magnetic fields	Wahab, M. et al.	2006	10.1002/bem.20289	No	Does not meet established cellular parameters
251	Stimulation of protein kinase A activity and induced terminal differentiation of human skin fibroblasts in culture by low-frequency electromagnetic fields	Löschinger, M. et al.	1998	10.1016/s0378-4274(98)00095-2	No	Prior to the year 2000

## Sheet: Scopus
ID	Title	Authors	Year	DOI	Inclusion	Reason for exclusion			Yes	Non-cell study
1	P53 status, and G2/M cell cycle arrest, are determining factors in cell-death induction mediated by ELF-EMF in glioblastoma	Mehdizadeh, R. et al.	2023	10.1038/s41598-023-38021-z	No	Duplicated			No	Review/opinion article/congress
2	Synergistic cytotoxic effects of an extremely low-frequency electromagnetic field with doxorubicin on MCF-7 cell line	Ramazi, S. et al.	2023	10.1038/s41598-023-35767-4	No	Duplicated				Does not meet established cellular parameters
3	Harmonizing Magnetic Mitohormetic Regenerative Strategies: Developmental Implications of a Calcium–Mitochondrial Axis Invoked by Magnetic Field Exposure	Franco-Obregón, A. et al.	2023	10.3390/bioengineering10101176	No	Duplicated				RF or static MF
4	Extremely low-frequency electromagnetic field induces acetylation of heat shock proteins and enhances protein folding	Huang, Z. et al.	2023	10.1016/j.ecoenv.2023.115482	No	Duplicated				Not available	Yes	7
5	The Effect of Low-Frequency Pulsed Electromagnetic Fields on the Differentiation of Permanent Dental Pulp Stem Cells into Odontoblasts	Rahumi, S. et al.	2023	10.22037/iej.v18i4.39349	No	Duplicated				Prior to the year 2000	No	325
6	Electromagnetic hypersensitivity close to mobile phone base stations – a case study in Stockholm, Sweden	Hardell, L. et al.	2022	10.1515/reveh-2021-0169	No	Duplicated				Electric field	TOTAL	332
7	Impact of ketamine administration on chronic unpredictable stress-induced rat model of depression during extremely low-frequency electromagnetic field exposure: Behavioral, histological and molecular study	Saleri, M. et al.	2023	10.1002/brb3.2986	No	Non-cell study				Not in English
8	Effect of extremely low frequency electromagnetic field on the pathogenicity of Magnaporthe oryzae	Chen, W. et al.	2023	10.1016/j.scitotenv.2023.161939	No	Duplicated				Duplicated
9	50 Hz Magnetic Field Exposure Inhibited Spontaneous Movement of Zebrafish Larvae through ROS-Mediated syn2a Expression	Guo, Y. et al.	2023	10.3390/ijms24087576	No	Duplicated					Non-cell study	46
10	Effect of prenatal stress and extremely low-frequency electromagnetic fields on anxiety-like behavior in female rats: With an emphasis on prefrontal cortex and hippocampus	Ehsan, H. et al.	2023	10.1002/brb3.2949	No	Duplicated					Review/opinion article/congress	23
11	Human osteosarcoma cells in response to ELF-MF: Morphological remodeling compared to cell proliferation	Barati, A. et al.	2023	10.4103/jcrt.jcrt_1848_21	No	Duplicated					Does not meet established cellular parameters	15
12	Differential biological responses of adherent and non-adherent (cancer and non-cancerous) cells to variable extremely low frequency magnetic fields	Nezamtaheri, M. et al.	2022	10.1038/s41598-022-18210-y	No	Duplicated					RF or static MF	1
13	Anticancer and antibacterial potentials induced post short-term exposure to electromagnetic field and silver nanoparticles and related pathological and genetic alterations: in vitro study	Mohamed, A., et al.	2022	10.1186/s13027-022-00416-4	No	Duplicated					Not available	4
14	Improved osteogenic differentiation by extremely low electromagnetic field exposure: possible application for bone engineering	Costantini, E. et al.	2022	10.1007/s00418-022-02126-9	No	Duplicated					Prior to the year 2000	5
15	Inhibition of The Growth and Toxicity of Cyanobacterium Chroococcus minutus Using Extremely Low Frequency Electromagnetic Fields	Mohamed, Z. et al.	2022	10.21608/ejbo.2022.128307.1941	No	Non-cell study					Electric field	0
16	Influence of Schumann Range Electromagnetic Fields on Components of Plant Redox Metabolism in Wheat and Peas	Mshenskaya, N. et al.	2022	10.3390/plants11151955	No	Duplicated					Not in English	11
17	Thermomagnetic Resonance Effect of the Extremely Low Frequency Electromagnetic Field on Three-Dimensional Cancer Models	Bergandi, L. et al.	2022	10.3390/ijms23147955	No	Duplicated					Duplicated	220
18	Estimation of RF and ELF dose by anatomical location in the brain from wireless phones in the MOBI-Kids study	Calderón, C. et al.	2022	10.1016/j.envint.2022.107189	No	Duplicated					TOTAL	325
19	Extremely Low-Frequency Electromagnetic Fields Increase Cytokines in Human Hair Follicles through Wnt/β-Catenin Signaling	Choi, J. et al.	2022	10.3390/biomedicines10040924	No	Duplicated
20	Cancer on-target: Selective enhancement of 3-bromopyruvate action by an electromagnetic field in vitro	Solek, P. et al.	2022	10.1016/j.freeradbiomed.2022.01.011	No	Duplicated
21	Effect of Extremely Low–frequency Electromagnetic Field on Apoptosis Induction and Expression of Estrogen Receptor, Progesterone Receptor, and ERBB2 in BT-474 Cells	Shayeghan, M. et al.	2022	10.30699/ijbd.15.2.36	Yes						YEAR OF PUBLICATION
22	Proliferative Activity of Eukaryotic Cells Affected by Extremely Low-Frequency Electromagnetic Field	Carnecka, L. et al.	2022	10.1109/ELEKTRO53996.2022.9803049	No	Review/opinion article/congress					2000	0
23	Effects of prolonged exposure to ELF-EMF on HERVs expression in human melanoma cells	Karimi, A. et al.	2022	10.22099/mbrc.2022.42754.1706	No	Duplicated					2001	0
24	Extremely low frequency electromagnetic fields exposure during the prenatal and postnatal periods alters pro-inflammatory cytokines levels by gender	Ozturk, H. et al.	2022	https://doi.org/10.1080/15368378.2022.2046045	No	Duplicated					2002	0
25	Endogenous Ca2+ release was involved in 50-Hz MF-induced proliferation via Akt-SK1 signal cascade in human amniotic epithelial cells	Ye, A. et al.	2022	10.1080/15368378.2022.2031211	No	Duplicated					2003	1
26	Effects of repeated exposure to 50 Hz electromagnetic field on breast cancer cells	Masoudi-Khoram, N. et al.	2021	https://doi.org/10.1080/15368378.2021.1995872	No	Not available					2004	0
27	Evaluation of bcl2 and its regulatory mirs, mir-15-b and mir-16 expression changes under the exposure of extremely low-frequency electromagnetic fields on human gastric cancer cell line	Heidari, S. et al.	2021	10.1093/rpd/ncab163	No	Duplicated					2005	0
28	Cellular stress response to extremely low-frequency electromagnetic fields (ELF-EMF): An explanation for controversial effects of ELF-EMF on apoptosis	Barati, M. et al.	2021	10.1111/cpr.13154	No	Duplicated					2006	1
29	Comparing the Effects of Long-term Exposure to Extremely Low-frequency Electromagnetic Fields With Different Values on Learning, Memory, Anxiety, and β-amyloid Deposition in Adult Rats	Faraji, N. et al.	2021	10.32598/bcn.2021.1204.2	No	Duplicated					2007	0
30	Short-Term Extremely Low-Frequency Electromagnetic Field Inhibits Synaptic Plasticity of Schaffer Collateral-CA1 Synapses in Rat Hippocampus via the Ca2+/Calcineurin Pathway	Zheng, P. et al.	2021	10.1021/acschemneuro.1c00500	No	Duplicated					2008	0
31	DNMT1 and miRNAs: possible epigenetics footprints in electromagnetic fields utilization in oncology	Shayeghan, M. et al.	2021	10.1007/s12032-021-01574-y	No	Review/opinion article/congress					2009	0
32	An electrical model with microtubules, impedance measurements and COMSOL simulations for single MDA-MB-231 cells under extremely low frequency electromagnetic fields	Chen, C. et al	2021	https://doi.org/10.1016/j.electacta.2021.139009	No	Non-cell study					2010	0
33	Extremely low frequency electromagnetic fields promote cognitive function and hippocampal neurogenesis of rats with cerebral ischemia	Qiang, G. et al.	2021	10.4103/1673-5374.301020	No	Duplicated					2011	0
34	Necroptosis triggered by ROS accumulation and Ca2+ overload, partly explains the inflammatory responses and anti-cancer effects associated with 1Hz, 100 mT ELF-MF in vivo	Barati, M. et al.	2021	10.1016/j.freeradbiomed.2021.04.002	No	Duplicated					2012	0
35	The Protective Effects of EMF-LTE against DNA Double-Strand Break Damage In Vitro and In Vivo	Jin, H. et al.	2021	10.3390/ijms22105134	No	Duplicated					2013	2
36	Wound Repair and Extremely Low Frequency-Electromagnetic Field: Insight from In Vitro Study and Potential Clinical Application	Gualdi, G. et al.	2021	10.3390/ijms22095037	No	Duplicated					2014	1
37	30 Hz, Could It Be Part of a Window Frequency for Cellular Response?	García Minguillán, et al.	2021	10.3390/ijms22073642	No	Duplicated					2015	0
38	Synergic effects of extremely low-frequency electromagnetic field and betaine on in vitro osteogenic differentiation of human adipose tissue-derived mesenchymal stem cells	Tabatabai, T. et al.	2021	10.1007/s11626-021-00558-6	No	Duplicated					2016	0
39	Environmental factors and gynecological cancers	Hanf, V. et al.	2021	10.1007/s00129-020-04736-7	No	Review/opinion article/congress					2017	0
40	The Influence of the Extremely Low Frequency Electromagnetic Field on Clear Cell Renal Carcinoma	Cios, A. et al.	2021	10.3390/ijms22031342	No	Duplicated					2018	0
41	Methodology Study on The Real-time Response of ROS and Ca2+ to Extremely Low Frequency Electromagnetic Fields in The Hippocampal Neurons	Ze-Nan, C. et al.	2020	10.16476/j.pibb.2020.0368	No	Not available					2019	0
42	Effects of extremely low-frequency electromagnetic field on different developmental stages of Drosophila melanogaster	Agrawal, N. et al.	2021	10.1080/09553002.2021.1969465	No	Duplicated					2020	1
43	Up-regulation of miR-144 and miR-375 in the human gastric cancer cell line following the exposure to extremely low-frequency electromagnetic fields	Zavareh, F. et al.	2021	10.1080/09553002.2021.1941376	No	Duplicated					2021	0
44	Wireless phone use and adult meningioma risk: a systematic review and Meta-analysis	Chen, F. et al.	2021	10.1080/02688697.2020.1856784	No	Duplicated					2022	1
45	Effect of extremely low frequency electromagnetic field parameters on the proliferation of human breast cancer	Wang, M. et al.	2021	10.1080/15368378.2021.1891093	No	Duplicated					2023	0
46	Genetic effects of non-ionizing electromagnetic fields	Lai, H.	2021	10.1080/15368378.2021.1881866	No	Duplicated
47	Inhibition of B16F10 Cancer Cell Growth by Exposure to the Square Wave with 7.83+/-0.3Hz Involves L- and T-Type Calcium Channels	Wang, M. et al.	2020	10.1080/15368378.2020.1839491	No	Duplicated
48	The effects of extremely low frequency electromagnetic fields exposure at 1 mT on hemogram and blood biochemisgtry in rats	Wang, J. et al.	2020	10.1080/15368378.2020.1839490	No	Duplicated
49	Extremely low-frequency electromagnetic field induces a change in proliferative capacity and redox homeostasis of human lung fibroblast cell line MRC-5	Lekovic, M. et al.	2020	10.1007/s11356-020-10039-0	No	Duplicated
50	3D cell capture and sensing array electrode (3D ECCSA) under extremely low frequency electromagnetic fields (ELF-EMF)	Liu, C. et al.	2020	10.1016/j.snb.2020.128444	No	Non-cell study
51	The effect of electromagnetic fields on survival and proliferation rate of dental pulp stem cells	Samiei, M. et al.	2020	10.1080/00016357.2020.1734655	No	Duplicated
52	Short ELF-EMF Exposure Targets SIRT1/Nrf2/HO-1 Signaling in THP-1 Cells	Patruno, A. et al.	2020	10.3390/ijms21197284	No	Duplicated
53	Electromagnetic field affects the voltage-dependent potassium channel Kv1.3	Ceccheto, C. et al.	2020	10.1080/15368378.2020.1799386	No	Duplicated
54	System-level biological effects of extremely low-frequency electromagnetic fields: an in vivo experimental review	Tian, H. et al.	2023	10.13336/j.1003-6520.hve.20190496	No	Not in English
55	Protective effects of blueberry anthocyanin extracts on hippocampal neuron damage induced by extremely low-frequency electromagnetic field	Sun, X. et al.	2020	10.1016/j.fshw.2020.04.004	No	Non-cell study
56	Extremely Low-Frequency Electromagnetic Field Altered PPARγ and CCL2 Levels and Suppressed CD44+/CD24− Breast Cancer Cells Characteristics	Oh, I. et al.	2020	10.1002/bkcs.12072	Yes
57	Effect of Rehabilitation with Extremely Low Frequency Electromagnetic Field on Molecular Mechanism of Apoptosis in Post-Stroke Patients	Cichon, N. et al.	2020	10.3390/brainsci10050266	No	Non-cell study
58	A 50-Hz magnetic-field exposure promotes human amniotic cells proliferation via SphK-S1P-S1PR cascade mediated ERK signaling pathway	Chen, L. et al.	2020	10.1016/j.ecoenv.2020.110407	No	Duplicated
59	Combination of low intensity electromagnetic field with chondrogenic agent induces chondrogenesis in mesenchymal stem cells with minimal hypertrophic side effects	Hesari, R. et al.	2019	10.1080/15368378.2020.1737809	No	Duplicated
60	Immune response of mollusk Onchidium struma to extremely low-frequency electromagnetic fields (ELF-EMF, 50 Hz) exposure based on immune-related enzyme activity and De novo transcriptome analysis	Zhang, M. et al.	2020	10.1016/j.fsi.2020.01.062	No	Non-cell study
61	Extremely Low-Frequency Electromagnetic Fields Increase the Expression of Anagen-Related Molecules in Human Dermal Papilla Cells via GSK-3β/ERK/Akt Signaling Pathway	Ki, G. et al.	2020	10.3390/ijms21030784	No	Duplicated
62	Evaluation in humans of ELF-EMF exposure on chromogranin A, a marker of neuroendocrine tumors and stress	Touitou, Y. et al.	2019	10.1080/07420528.2019.1683857	No	Duplicated
63	Growth inhibition of the toxic cyanobacterium Cylindrospermopsis raciborskii by extremely low-frequency electromagnetic fields	Mohamed, Z. et al.	2020	10.37427/botcro-2020-022	No	Non-cell study
64	Effects of low frequency rectangular electric pulses on Trichoplax (Placozoa)	Kuznetsov, A. et al.	2020	10.21072/MBJ.2020.05.2.05	No	Non-cell study
65	CT2A Cell Viability Modulated by Electromagnetic Fields at Extremely Low Frequency under No Thermal Effects	García Minguillán, et al.	2019	10.3390/ijms21010152	No	Duplicated
66	Fluorescence In Situ Hybridisation Study of Micronuclei in C3A Cells Following Exposure to ELF-Magnetic Fields	Verschaeve, L. et al.	2019	10.13128/cayologia-254	No	Does not meet established cellular parameters
67	Inhibitory effect of extremely low frequency-electromagnetic field combined with static magnetic field on tumor cell proliferation and the possible mechanism	Dongfang, L. et al.	2019	10.3781/j.issn.1000-7431.2019.11.481	No	Not in English
68	T-Cell Differentiation to T Helper 9 Phenotype is Elevated by Extremely Low-Frequency Electromagnetic Fields Via Induction of IL-2 Signaling	Jang, Y. et al.	2019	10.1002/bem.22219	No	Duplicated
69	Exposure to Static and Extremely-Low Frequency Electromagnetic Fields and Cellular Free Radicals	Lai,H. et al.	2019	10.1080/15368378.2019.1656645	No	Review/opinion article/congress
70	Effects of exposure to extremely low frequency electromagnetic fields on hippocampal long-term potentiation in hippocampal CA1 region	Zheng, Y. et al.	2019	10.1016/j.bbrc.2019.07.085	No	Non-cell study
71	Protective effect of pretreatment with calcium channel blockers on motor coordination deficit of mice due to exposure to extremely low-frequency electromagnetic fields	Lama, S. et al.	2019	ISSN: 10128298	No	Non-cell study
72	Impact of extremely low-frequency electromagnetic field (100 Hz, 100 G) exposure on human glioblastoma U87 cells during Temozolomide administration	Ahmadi-Zeidabadi, M. et al.	2019	10.1080/15368378.2019.1625784	No	Duplicated
73	Significant Cellular Viability Dependence on Time Exposition at ELF-EMF and RF-EMF In Vitro Studies	García Minguillán, et al.	2019	https://doi.org/10.3390/ijerph16122085	No	Duplicated
74	S1P mediates human amniotic cells proliferation induced by a 50-Hz magnetic field exposure via ERK1/2 signaling pathway	Qiu, L. et al.	2019	10.1002/jcp.28102	No	Duplicated
75	Geobacter sulfurreducens-inoculated bioelectrochemical system reveals the potential of metabolic current in defining the effect of extremely low-frequency electromagnetic field on living cells	Shi, Z. et al.	2019	10.1016/j.ecoenv.2019.02.008	No	Duplicated
76	Effect of Extremely Low Frequency Electromagnetic Fields on Expression of T-bet and GATA-3 Genes and Serum Interferon-γ and Interleukin-4	Sobhanifard, M. et al.	2019	10.1089/jir.2018.0105	No	Duplicated
77	A review on the effects of extremely low frequency electromagnetic field (ELF-EMF) on cytokines of innate and adaptive immunity	Mahaki, H. et al.	2018	10.1080/15368378.2018.1545668	No	Duplicated
78	Evaluation of the effects of extremely low frequency electromagnetic field on the levels of some inflammatory cytokines in post-stroke patients	Cichon, N. et al.	2019	10.2340/16501977-2623	No	Duplicated
79	Expression levels of PDYN and OPRM1 genes in SH-SY5Y cells exposed to 50 Hz electromagnetic field	Mahmoudinasab, H. et al.	2017	10.29089/2017.17.00038	No	Does not meet established cellular parameters
80	Effects of Extremely Low Frequency Electromagnetic Fields on Stem Cells are not Caused by Zinc Ions	Özgün, A. et al.	2018	10.23919/EMF-MED.2018.8526002	No	Review/opinion article/congress
81	Effects of extremely low frequency electromagnetic fields exposure on function and morphology of liver,kidney and spleen of SD rats	Yong, M. et al.	2018	10.13481/j.1671-587x.20180602	No	Non-cell study
82	Extremely Low Frequency Electromagnetic Fields Decrease Serum Levels of Interleukin-17, Transforming Growth Factor-β and Downregulate Foxp3 Expression in the Spleen	Mahdavinejad, L. et al.	2018	10.1089/jir.2018.0048	No	Non-cell study
83	Effect of extremely low-frequency electromagnetic field exposure on Leydig cell counts in male Swiss webster mice	Rusdy, R. et al.	2018	10.1088/1742-6596/1073/6/062044	No	Non-cell study
84	Changes of cationic transport in AtCAX5 transformant yeast by electromagnetic field environments	Choe, M. et al.	2018	10.1007/s10867-018-9500-0	No	Non-cell study
85	Non-Ionizing Radiation for Cardiac Human Amniotic Mesenchymal Stromal Cell Commitment: A Physical Strategy in Regenerative Medicine	Ledda, M. et al.	2018	10.3390/ijms19082324	No	Duplicated
86	In Vivo Cytotoxicity Induced by 60 Hz Electromagnetic Fields under a High-Voltage Substation Environment	Heredia-Rojas, J. et al.	2018	10.3390/su10082789	No	Non-cell study
87	Zinc Sulphate Mediates the Stimulation of Cell Proliferation of Rat Adipose Tissue-Derived Mesenchymal Stem Cells Under High Intensity of EMF Exposure	Fathi, E. et al.	2017	10.1007/s12011-017-1199-4	No	Duplicated
88	A 60 Hz uniform electromagnetic field promotes human cell proliferation by decreasing intracellular reactive oxygen species levels	Song, K. et al.	2018	10.1371/journal.pone.0199753	No	Duplicated
89	Generation and propagation of yeast prion [URE3] are elevated under electromagnetic field	Lian, H. et al.	2017	10.1007/s12192-017-0867-9	No	Duplicated
90	Extremely low frequency electromagnetic field exposure and restraint stress induce changes on the brain lipid profile of Wistar rats	Martínez-Sámano, J. et al.	2018	10.1186/s12868-018-0432-1	No	Duplicated
91	Effects of Fifty-Hertz Electromagnetic Fields on Granulocytic Differentiation of ATRA-Treated Acute Promyelocytic Leukemia NB4 Cells	Provenzano, A. et al.	2018	10.1159/000488473	No	Duplicated
92	Extremely low-frequency electromagnetic fields accelerates wound healing modulating MMP-9 and inflammatory cytokines	Patruno, A. et al.	2018	10.1111/cpr.12432	No	Duplicated
93	Immune-Modulating Perspectives for Low Frequency Electromagnetic Fields in Innate Immunity	Rosado, M. et al.	2018	10.3389/fpubh.2018.00085	No	Duplicated
94	Extremely low frequency variable electromagnetic fields affect cancer and noncancerous cells in vitro differently: Preliminary study	Koziorowska, A. et al.	2018	10.1080/15368378.2017.1408021	No	Duplicated
95	Evaluation of Cytotoxic and Genotoxic Effects of Extremely Low-frequency Electromagnetic Field on Mesenchymal Stromal Cells	Ross, C. et al.	2018	10.1177/2164956118777472	No	Duplicated
96	Increase in Blood Levels of Growth Factors Involved in the Neuroplasticity Process by Using an Extremely Low Frequency Electromagnetic Field in Post-stroke Patients	Cichón, N. et al.	2018	10.3389/fnagi.2018.00294	No	Duplicated
97	Magnetic Fields and Reactive Oxygen Species	Wang, H. et al.	2017	10.3390/ijms18102175	No	Review/opinion article/congress
98	The protective effect of melatonin and Ganoderma lucidum against the negative effects of extremely low frequency electric and magnetic fields on pulp structure in rat teeth	Dogan,M. et al.	2017	10.1080/13102818.2017.1366171	No	Non-cell study
99	Electromagnetic field of extremely low frequency (60Hz and 120Hz) effects the cell cycle progression and the metabolic activity of the anterior pituitary gland cells in vitro	Koziorowska, A. et al.	2017	10.1109/EUROCON.2017.8011169	No	Review/opinion article/congress
100	The effects of the electromagnetic environment on oxidative stress and photosynthetic carbon fixation of Microcystis aeruginosa	Tang, C. et al.	2017	10.13671/j.hjkxxb.2017.0094	No	Non-cell study
101	Cytotoxicity of temozolomide on human glioblastoma cells is enhanced by the concomitant exposure to an extremely low-frequency electromagnetic field (100Hz, 100G)	Akbarnejad, Z. et al.	2017	10.1016/j.biopha.2017.05.050	No	Duplicated
102	Extremely low-frequency electromagnetic field exposure enhances inflammatory response and inhibits effect of antioxidant in RAW 264.7 cells	Kim, S. et al.	2017	10.1002/bem.22049	No	Duplicated
103	Effect of extremely low-frequency electromagnetic fields on antioxidant activity in the human keratinocyte cell line NCTC 2544	Calcabrini, C. et al.	2017	10.1002/bab.1495	No	Duplicated
104	Alterations of Immune Parameters on Trichoplusia ni (Lepidoptera: Noctuidae) Larvae Exposed to Extremely Low-Frequency Electromagnetic Fields	Valadez-Lira, J. et al.	2017	10.1093/ee/nvx037	No	Duplicated
105	Quantum mechanical model for the anticarcinogenic effect of extremely-low-frequency electromagnetic fields on early chemical hepatocarcinogenesis	Godina-Nava, J. et al.	2017	10.1103/PhysRevE.95.022416	No	Review/opinion article/congress
106	Extremely low-frequency electromagnetic field (ELF-EMF) does not affect the expression of alpha3, alpha5 and alpha7 nicotinic receptor subunit genes in SH-SY5Y neuroblastoma cell line	Antonini, R. et al.	2006	PMCID: PMC5401932	No	Duplicated
107	Dosimetry in Bioelectromagnetics	Markov, M. et al.	2017	10.1201/9781315154572	No	Review/opinion article/congress
108	Effects of Extremely Low-Frequency Electromagnetic Fields on Neurogenesis and Cognitive Behavior in an Experimental Model of Hippocampal Injury	Sakhaie, M. et al.	2017	10.1155/2017/9194261	No	Duplicated
109	Benign Effect of Extremely Low-Frequency Electromagnetic Field on Brain Plasticity Assessed by Nitric Oxide Metabolism during Poststroke Rehabilitation	Cichón, N. et al.	2017	10.1155/2017/2181942	No	Duplicated
110	Extremely Low-Frequency Electromagnetic Fields Affect Myogenic Processes in C2C12 Myoblasts: Role of Gap-Junction-Mediated Intercellular Communication	Morabito, C. et al.	2017	10.1155/2017/2460215	No	Duplicated
111	Proteomic Analysis of the Effect of Extremely Low-Frequency Electromagnetic Fields (ELF-EMF) With Different Intensities in SH-SY5Y Neuroblastoma Cell Line	Rezaie-Terivani, M. et al.	2017	10.15171/jlms.2017.14	No	Duplicated
112	When theory and observation collide: Can non-ionizing radiation cause cancer?	Havas, M. et al.	2017	10.1016/j.envpol.2016.10.018	No	Duplicated
113	Short-term Exposure to 50-Hz Electromagnetic Field and Alterations in NQO1 and NQO2 Expression in MCF-7 Cells	Mahmoudinasab, H. et al.	2016	10.3889/oamjms.2016.102	No	Duplicated
114	Extremely low frequency electromagnetic fields stimulation modulates autoimmunity and immune responses: a possible immuno-modulatory therapeutic effect in neurodegenerative diseases	Guerriero, F. et al.	2016	10.4103/1673-5374.195277	No	Duplicated
115	Effect of Environmental Extremely Low-Frequency Electromagnetic Fields Exposure on Inflammatory Mediators and Serotonin Metabolism in a Human Neuroblastoma Cell Line	Reale, M. et al.	2016	10.2174/1871527315666160920113407	No	Duplicated
116	Exposure to extremely low frequency electromagnetic fields alters the behaviour, physiology and stress protein levels of desert locusts	Wyszkoeska, J. et al.	2016	10.1038/srep36413	No	Duplicated
117	Effects of extremely low frequency electromagnetic fields on in-vitro cellular cultures HeLa and CHO	Restrepo, A. et al.	2016	10.1109/EMBC.2016.7591651	No	Duplicated
118	The Use of Signal-Transduction and Metabolic Pathways to Predict Human Disease Targets from Electric and Magnetic Fields Using in vitro Data in Human Cell Lines	Parham, F. et al.	2016	10.3389/fpubh.2016.00193	No	Duplicated
119	Exposure of ELF-EMF and RF-EMF Increase the Rate of Glucose Transport and TCA Cycle in Budding Yeast	Lin, K. et al.	2016	10.3389/fmicb.2016.01378	No	Duplicated
120	Protective effect of procyanidins extracted from the lotus seedpod on immune function injury induced by extremely low frequency electromagnetic field	Zhang, H. et al	2016	10.1016/j.biopha.2016.05.021	No	Duplicated
121	Preventive effects of lotus seed pod procyanidins on extremely low frequency electromagnetic exposure-induced immune function injury	Zhang, H. et al.	2016	10.13982/j.mfst.1673-9078.2016.7.001	No	Non-cell study
122	Preventive mechanisms of lotus seedpod procyanidins on hippocampal neurons injury induced by extremely low frequency electromagnetic field	Zhang, H. et al.	2016	10.16429/j.1009-7848.2016.06.003	No	Not in English
123	Effect of Extremely Low Frequency Electromagnetic Field on MAP2 and Nestin Gene Expression of Hair Follicle Dermal Papilla Cells	Moraveji, M. et al.	2016	10.5301/ijao.5000512	No	Duplicated
124	Pulsed electromagnetic field (PEMF) prevents pro-oxidant effects of H2O2 in SK-N-BE(2) human neuroblastoma cells	Falone, S. et al.	2016	10.3109/09553002.2016.1150619	No	Duplicated
125	Extremely Low-Frequency Electromagnetic Fields Promote In Vitro Neuronal Differentiation and Neurite Outgrowth of Embryonic Neural Stem Cells via Up-Regulating TRPC1	Ma, Q. et al.	2016	10.1371/journal.pone.0150923	No	Duplicated
126	Extremely Low Frequency Electromagnetic Fields Facilitate Vesicle Endocytosis by Increasing Presynaptic Calcium Channel Expression at a Central Synapse	Sun, Z. et al.	2016	10.1038/srep21774	No	Duplicated
127	Overexpression of miR-26b-5p regulates the cell cycle by targeting CCND2 in GC-2 cells under exposure to extremely low frequency electromagnetic fields	Liu, Y. et al.	2016	https://doi.org/10.1080/15384101.2015.1120924	No	Does not meet established cellular parameters
128	In Vitro Developmental Neurotoxicity Following Chronic Exposure to 50 Hz Extremely Low-Frequency Electromagnetic Fields in Primary Rat Cortical Cultures	de Groot, M. et al.	2016	10.1093/toxsci/kfv242	No	Duplicated
129	Effect of extremely low frequency electromagnetic fields on bacterial membrane	Oncul, S. et al.	2016	10.3109/09553002.2015.1101500	No	Duplicated
130	Neuroprotective effects of lotus seedpod procyanidins on extremely low frequency electromagnetic field-induced neurotoxicity in primary cultured hippocampal neurons	Yin, C. et al.	2016	10.1016/j.biopha.2016.05.032	No	Duplicated
131	Growth rates of dynamic dermal model exposed to laminar flow and magnetic fields	Martínez, L. et al.	2016	10.1590/2446-4740.01415	No	Non-cell study
132	Extremely low frequency electromagnetic fields affect proliferation and mitochondrial activity of human cancer cell lines	Destefanis, M. et al.	2015	10.3109/09553002.2015.1101648	No	Duplicated
133	In vitro electromagnetic stimulation to enhance cell proliferation in extracellular matrix constructs with and without metallic nanoparticles	Grant, D. et al.	2014	10.1002/jbm.b.33338	No	Duplicated
134	Extremely Low-Frequency Electromagnetic Fields Affect the miRNA-Mediated Regulation of Signaling Pathways in the GC-2 Cell Line	Liu, Y. et al.	2015	10.1371/journal.pone.0139949	No	Duplicated
135	mTOR Activation by PI3K/Akt and ERK Signaling in Short ELF-EMF Exposed Human Keratinocytes	Patruno, A. et al.	2015	10.1371/journal.pone.0139644	No	Duplicated
136	Extremely low-frequency electromagnetic fields enhance the proliferation and differentiation of neural progenitor cells cultured from ischemic brains	Cheng, Y. et al.	2015	10.1097/WNR.0000000000000450	No	Duplicated
137	Proteomics study of extremely low frequency electromagnetic field (50 Hz) on human neuroblastoma cells	Hadi, H. et al.	2015	ISSN: 16087046	No	Not in English
138	Extremely low frequency electromagnetic fields enhance neuronal differentiation of human mesenchymal stem cells on graphene-based substrates	Lee, Y. et al.	2015	10.1016/j.cap.2015.04.017	No	Non-cell study
139	Health effects of extremely low frequency electromagnetic fields	bao, J.	2015	10.13336/j.1003-6520.hve.2015.08.008	No	Not available
140	Combined Effects of 50 Hz Electromagnetic Field and SiO2 Nanoparticles on Oxidative Stress in Plant’s Gametic Cells / Zemfrekvences (50 Hz)	Grauda, D. et al.	2015	10.1515/prolas-2015-0012	No	Non-cell study
141	Extremely low frequency (ELF) stray magnetic fields of laboratory equipment: a possible co-exposure conducting experiments on cell cultures	Gresits, I. et al.	2015	10.3109/15368378.2015.1076440	No	Duplicated
142	Improvement of spatial memory disorder and hippocampal damage by exposure to electromagnetic fields in an Alzheimer's disease rat model	Liu, X. et al.	2015	10.1371/journal.pone.0126963	No	Duplicated
143	[Extremely low frequency electromagnetic field induces apoptosis of osteosarcoma cells via oxidative stress]	Yang, M. et al.	2015	10.3785/j.issn.1008-9292.2015.05.13	No	Not in English
144	A cross-sectional study on oxidative stress in workers exposed to extremely low frequency electromagnetic fields	Li, L. et al.	2015	10.3109/09553002.2015.1012304	No	Duplicated
145	Development of real-time electromagnetic field exposure system for cell	Wang, S. et al.	2015	10.13336/j.1003-6520.hve.2015.04.046	No	Does not meet established cellular parameters
146	Variations of Glutamate Concentration Within Synaptic Cleft in the Presence of Electromagnetic Fields: An Artificial Neural Networks Study	Masoudian, N. et al.	2015	10.1007/s11064-014-1509-6	No	Duplicated
147	Bacterial growth rates are influenced by cellular characteristics of individual species when immersed in electromagnetic fields	Tessaro, L. et al.	2015	10.1016/j.micres.2014.12.008	No	Non-cell study
148	Comparison of the Genotoxic Effects Induced by 50 Hz Extremely Low-Frequency Electromagnetic Fields and 1800 MHz Radiofrequency Electromagnetic Fields in GC-2 Cells	Duan, X. et al.	2015	https://doi.org/10.1667/RR13851.1	No	Duplicated
149	The effects of different intensities, frequencies and exposure times of extremely low-frequency electromagnetic fields on the growth of Staphylococcus aureus and Escherichia coli O157:H7	Bayr, E. et al.	2013	10.3109/15368378.2013.853671	No	Duplicated
150	Effects of extremely low frequency electromagnetic fields on intracellular calcium transients in cardiomyocytes	Wei, J. et al.	2014	10.3109/15368378.2014.881744	No	Duplicated
151	Effects of extremely low frequency electromagnetic field (ELF-EMF) on catalase, cytochrome P450 and nitric oxide synthase in erythro-leukemic cells	Patruno, A. et al.	2015	10.1016/j.lfs.2014.12.003	No	Duplicated
152	Non-thermal Treatments for Food Preservation	Buelvas-Caro, S. et al.	2018	PMID: 26525029	No	Duplicated
153	Enhanced growth and osteogenic differentiation of Induced Pluripotent Stem cells by Extremely Low-Frequency Electromagnetic Field	Ardeshirylajimi, A. et al.	2015	10.14715/cmb/2015.61.1.6	Yes
154	Effect of 50 Hz Extremely Low-Frequency Electromagnetic Fields on the DNA Methylation and DNA Methyltransferases in Mouse Spermatocyte-Derived Cell Line GC-2	Liu, Y. et al.	2015	10.1155/2015/237183	No	Duplicated
155	50 Hz electromagnetic field exposure promotes proliferation and cytokine production of bone marrow mesenchymal stem cells	Fan, W. et al.	2015	PMCID: PMC4509226	No	Duplicated
156	Exposure to an extremely low-frequency electromagnetic field only slightly modifies the proteome of Chromobacterium violaceumATCC 12472	Baraúna, R. et al.	2015	10.1590/S1415-4757382220140240	No	Non-cell study
157	Short-term effects of extremely low frequency electromagnetic fields exposure on Alzheimer's disease in rats	Zhang, Y. et al.	2015	10.3109/09553002.2014.954058	No	Non-cell study
158	Modulation of radical pairs dynamics immersed in an ELF-EMF: The effect on hepatocarcinogenesis	López-Riquelme, G. et al.	2015	10.1088/1742-6596/582/1/012048	No	Review/opinion article/congress
159	Experimental model for ELF-EMF exposure: Concern for human health	D'Angelo, C. et al.	2015	10.1016/j.sjbs.2014.07.006	No	Duplicated
160	Distinct Epidermal Keratinocytes Respond to Extremely Low-Frequency Electromagnetic Fields Differently	Huang, C. et al.	2014	10.1371/journal.pone.0113424	No	Duplicated
161	Exposure to extremely low frequency electromagnetic fields alters the calcium dynamics of cultured entorhinal cortex neurons	Luo, F. et al.	2014	https://doi.org/10.1016/j.envres.2014.09.023	No	Duplicated
162	Assessment of the neurotoxic potential of exposure to 50Hz extremely low frequency electromagnetic fields (ELF-EMF) in naïve and chemically stressed PC12 cells	de Groot, M. et al.	2014	10.1016/j.neuro.2014.07.009	No	Duplicated
163	Neuronal Cellular Responses to Extremely Low Frequency Electromagnetic Field Exposure: Implications Regarding Oxidative Stress and Neurodegeneration	Reale, M. et al.	2014	10.1371/journal.pone.0104973	No	Duplicated
164	Extremely Low-Frequency Electromagnetic Fields Cause G1 Phase Arrest through the Activation of the ATM-Chk2-p21 Pathway	Huang, C. et al.	2014	10.1371/journal.pone.0104732	No	Duplicated
165	Effects of exposure to an extremely low frequency electromagnetic field on hippocampal long-term potentiation in rat	Komaki, A. et al.	2014	10.1016/j.brainres.2014.03.041	No	Duplicated
166	Egr1 mediated the neuronal differentiation induced by extremely low-frequency electromagnetic fields	Seong, Y. et al.	2014	10.1016/j.lfs.2014.02.022	No	Duplicated
167	Apoptosis selectively induced in BEL-7402 cells by folic acid-modified magnetic nanoparticles combined with 100 Hz magnetic field	Wen, J. et al.	2014	10.2147/IJN.S60457	No	Duplicated
168	Extremely Low-Frequency Electromagnetic Fields Affect Transcript Levels of Neuronal Differentiation-Related Genes in Embryonic Neural Stem Cells	Ma, Q. et al.	2014	10.1371/journal.pone.0090041	No	Duplicated
169	Epidemiology of Electromagnetic Fields	Roosli, M. et al.	2014	10.1201/b16968	No	Review/opinion article/congress
170	Cell Hydration as a Biomarker for Estimation of Biological Effects of Nonionizing Radiation on Cells and Organisms	Ayrapetyan, S. et al.	2014	10.1155/2014/890518	No	Duplicated
171	Enhanced cytotoxic and genotoxic effects of gadolinium following ELF-EMF irradiation in human lymphocytes	Cho, S. et al.	2014	10.3109/01480545.2013.879662	No	Duplicated
172	Electromagnetic fields with 217 Hz and 0.2 mT as hazardous factors for tubulin structure and assembly (in vitro study)	Afrasiabi, A. et al.	2013	10.1007/s13738-013-0398-y	No	Does not meet established cellular parameters
173	Extremely low frequency electromagnetic field exposure causes cognitive impairment associated with alteration of the glutamate level, MAPK pathway activation and decreased CREB phosphorylation in mice hippocampus: reversal by procyanidins extracted from the lotus seedpod	Duan, Y. et al.	2014	10.1039/c4fo00250d	No	Duplicated
174	Effect of ELF-EMF on antioxidant status and micronuclei in K562 cells and normal lymphocytes	Srdjenovic, B. et al.	2014	10.2478/s11535-014-0335-9	Yes
175	Melatonin protects rat cerebellar granule cells against electromagnetic field-induced increases in Na+ currents through intracellular Ca2+ release	Liu, D. et al.	2014	10.1111/jcmm.12250	No	Duplicated
176	Extremely low-frequency electromagnetic fields cause DNA strand breaks in normal cells	Mihai, C. et al.	2014	10.1186/2052-336X-12-15	Yes
177	Extremely Low Frequency Magnetic Fields Induce Spermatogenic Germ Cell Apoptosis: Possible Mechanism	Lee, S. et al.	2014	10.1155/2014/567183	No	Review/opinion article/congress
178	Exposure to extremely low-frequency electromagnetic fields inhibits T-type calcium channels via AA/LTE4 signaling pathway	Cui, Y. et al.	2014	10.1016/j.ceca.2013.11.002	No	Duplicated
179	Maternal residential proximity to sources of extremely low frequency electromagnetic fields and adverse birth outcomes in a UK cohort	Vocht, F. et al.	2014	10.1002/bem.21840	No	Non-cell study
180	Effect of ELF-EMF Exposure on Human Neuroblastoma Cell Line: a Proteomics Analysis	Hasanzadeh, H. et al.	2014	PMCID: PMC4142951	No	Duplicated
181	Effect of long-term 50 Hz magnetic field exposure on the micronucleated polychromatic erythrocytes of mice	Alcaraz, M. et al.	2013	https://doi.org/10.3109/15368378.2013.783851	No	Duplicated
182	Gene expression and reproductive abilities of male Drosophila melanogaster subjected to ELF–EMF exposure	Li, S. et al.	2013	10.1016/j.mrgentox.2013.10.004	No	Duplicated
183	Keratinocytes: Structure, Molecular Mechanisms and Role in Immunity	Ranzato, E. et al.	2013	ISBN:978-162618798-6	No	Review/opinion article/congress
184	Changes in synaptic efficacy in rat brain slices following extremely low-frequency magnetic field exposure at embryonic and early postnatal age	Balassa, T. et al.	2013	10.1016/j.ijdevneu.2013.08.004	No	Non-cell study
185	Effect of puerarin on matrix metalloproteinase-2 in human fetal scleral fibroblasts treated with low frequency electromagnetic fields	Zhu, H. et al.	2013	10.1016/s0254-6272(14)60039-x	No	Duplicated
186	Bidirectional frequency-dependent effect of extremely low-frequency electromagnetic field on E. coli K-12	Martirosyan, V. et al.	2012	10.3109/15368378.2012.712587	No	Duplicated
187	The impact of background radiation, illumination and temperature on EMF-induced changes of aqua medium properties	Naira, B. et al.	2013	10.3109/15368378.2012.735206	No	Duplicated
188	Extremely low-frequency electromagnetic fields induce neural differentiation in bone marrow derived mesenchymal stem cells	Kim, H. et al.	2013	10.1177/1535370213497173	No	Duplicated
189	The preventive effect of lotus seedpod procyanidins on cognitive impairment and oxidative damage induced by extremely low frequency electromagnetic field exposure	Duan, Y. et al.	2013	10.1039/c3fo60116a	No	Duplicated
190	Effects of an extremely low-frequency electromagnetic field on stress factors: a study in Dictyostelium discoideum cells	Amaroli, A. et al.	2013	10.1016/j.ejop.2012.12.002	No	Duplicated
191	Non Ionising Radiation as a Non Chemical Strategy in Regenerative Medicine: Ca2+-ICR “In Vitro” Effect on Neuronal Differentiation and Tumorigenicity Modulation in NT2 Cells	Ledda,M. et al.	2013	10.1371/journal.pone.0061535	No	Duplicated
192	Electromagnetic fields induce neural differentiation of human bone marrow derived mesenchymal stem cells via ROS mediated EGFR activation	Park, J. et al.	2013	10.1016/j.neuint.2013.02.002	No	Duplicated
193	Exposure of rats to extremely low-frequency electromagnetic fields (ELF-EMF) alters cytokines production	Salehi, I. et al.	2012	10.3109/15368378.2012.692343	No	Duplicated
194	Exposure to extremely low frequency (50 Hz) electromagnetic field changes the survival rate and morphometric characteristics of neurosecretory neurons of the earthworm Eisenia foetida (Oligochaeta) under illumination stress	Zorana, B. et al.	2013	10.2298/ABS1301395B	No	Non-cell study
195	Electromagnetic Fields: Principles, Engineering Applications and Biophysical Effects	Kwang, M. et al.	2013	ISBN:978-162417063-8	No	Review/opinion article/congress
196	Exposure to Extremely Low-Frequency Electromagnetic Fields Modulates Na+ Currents in Rat Cerebellar Granule Cells through Increase of AA/PGE2 and EP Receptor-Mediated cAMP/PKA Pathway	He, Y. et al.	2013	10.1371/journal.pone.0054376	No	Duplicated
197	Effect of Extremely Low-Frequency (50 Hz) Field on Proliferation Rate of Human Adipose-Derived Mesenchymal Stem Cells	Shahbazi-Gahrouei, D. et al.	2014	10.15171/jrb.2014.10	No	Not in English
198	Extremely low-frequency electromagnetic fields induce neural differentiation in bone marrow derived mesenchymal stem cells	Kim, H. et al.	2013	10.1177/1535370213497173	No	Duplicated
199	The Effects of Physical Factors on Bacterial Cell Proliferation	Martirosyan, V. et al.	2012	10.1260/0263-0923.31.4.247	No	Non-cell study
200	Effects of prenatal exposure to extremely low electro-magnetic field on in vivo derived blastocysts of mice	Bayat, P. et al.	2012	PMCID: PMC4169849	No	Duplicated
201	Gene Expression Profiles in White Blood Cells of Volunteers Exposed to a 50 Hz Electromagnetic Field	Kirschenlohr, H. et al.	2012	10.1667/rr2859.1	No	Duplicated
202	The EMF-induced changes in aqua medium’s properties depend on background ionizing radiation, illumination and temperature	Mikayelyan, Y. et al.	2012	10.1007/s10669-011-9385-y	No	Non-cell study
203	Comparative study of non-ionizing and ionizing radiation effect on hydration of winter wheat seeds in metabolic active and inactive states	Sukiasyan, A. et al.	2012	10.1007/s10669-012-9392-7	No	Non-cell study
204	The frequency-dependent effect of extremely low-frequency electromagnetic field and mechanical vibration at infrasound frequency on the growth, division and motility of Escherichia coli K-12	Martirosyan, V. et al.	2011	10.1007/s10669-011-9365-2	No	Non-cell study
205	Magnetically treated water at 4 Hz and 2.5 mT as a modulator of cisplatin effect on cell hydration and ouabain binding of sarcoma-180 tissue	Yeganyan, L. et al.	2012	10.1007/s10669-011-9378-x	No	Non-cell study
206	Neuroprotective effects of extremely low-frequency electromagnetic fields on a Huntington's disease rat model: effects on neurotrophic factors and neuronal density	Tasset, I. et al.	2012	10.1016/j.neuroscience.2012.02.034	No	Duplicated
207	FTIR Spectra investigation of rat sensitive tissues exposure to ELF-EMF	Guan, L. et al.	2012	10.3964/j.issn.1000-0593(2012)05-1194-04	No	Non-cell study
208	A Study of the Interaction between ELF-EMF and Bacteria	Gu, S. et al.	2012	10.1007/978-3-642-28744-2_31	No	Review/opinion article/congress
209	Short-term exposure to 50 Hz ELF-EMF alters the cisplatin-induced oxidative response in AT478 murine squamous cell carcinoma cells	Buldak, R. et al.	2012	10.1002/bem.21732	No	Duplicated
210	Genome-wide transcription analysis of Escherichia coli in response to extremely low-frequency magnetic fields	Huwiler, S. et al	2012	https://doi.org/10.1002/bem.21709	No	Non-cell study
211	Trends in wound repair: cellular and molecular basis of regenerative therapy using electromagnetic fields	Costin, G. et al.	2012	10.2174/156652412798376143	No	Duplicated
212	Effect of extremely low frequency electromagnetic fields on growth rate and morphology of bacteria	Inhan-Garip, A. et al.	2011	https://doi.org/10.3109/09553002.2011.560992	No	Non-cell study
213	Extremely low-frequency electromagnetic fields affect lipid-linked Carbonic anhydrase	Ravera, S. et al.	2011	10.3109/15368378.2011.566770	No	Duplicated
214	Nonthermal GSM RF and ELF EMF effects upon rat BBB permeability	Nittby, H. et al.	2011	https://doi.org/10.1007/s10669-011-9307-z	No	Non-cell study
215	Extremely low frequency electromagnetic field exposure does not modulate toll-like receptor signaling in human peripheral blood mononuclear cells	Klejin, S. et al.	2011	10.1016/j.cyto.2010.12.016	No	Duplicated
216	Oxidative stress and apoptosis in relation to exposure to magnetic field	Emre, M. et al.	2011	10.1007/s12013-010-9113-0	No	Duplicated
217	On the Effect of Weak Magnetic Field on Solutions of Glutamic Acid: the Function of Water	Ninno, A. et al	2011	https://doi.org/10.1088/1742-6596/329/1/012025	No	Non-cell study
218	Kinetic study on the effects of extremely low frequency electromagnetic field on catalase, cytochrome P450 and inducible nitric oxide synthase in human HaCaT and THP-1 cell lines	Patruno, A. et al.	2011	10.2174/187152711799219325	No	Duplicated
219	Involvement of mitochondrial activity in mediating ELF-EMF stimulatory effect on human sperm motility	Iorio, R. et al.	2011	10.1002/bem.20602	No	Duplicated
220	Quantum Mechanics Action of ELF Electromagnetic Fields on Living Organisms	Godina-Nava, J.	2010	10.1063/1.3507421	No	Review/opinion article/congress
221	Design and fabrication of a microplatform for the proximity effect study of localized ELF-EMF on the growth of in vitro HeLa and PC-12 cells	Chen, Y. et al.	2010	10.1088/0960-1317/20/12/125023	No	Does not meet established cellular parameters
222	Differentiation of K562 Cells Under ELF-EMF Applied at Different Time Courses	Ayse, I. et al.	2010	https://doi.org/10.3109/15368378.2010.502451	No	Duplicated
223	Calcium Ion Cyclotron Resonance (ICR), 7.0 Hz, 9.2 μT Magnetic Field Exposure Initiates Differentiation of Pituitary Corticotrope-Derived AtT20 D16V Cells	Foletti, A. et al.	2010	10.3109/15368378.2010.482480	No	Duplicated
224	Effect of ELF-EMF on number of apoptotic cells; correlation with reactive oxygen species and HSP	Inhan Garip, A. et al.	2010	10.1556/ABiol.61.2010.2.4	No	Duplicated
225	Influence of an extremely low frequency magnetic field (ELF-EMF) on antioxidative vitamin E properties in AT478 murine squamous cell carcinoma culture in vitro	Polaniak, R. et al.	2010	10.1177/1091581809352011	No	Duplicated
226	Anti-proliferative effect of extremely low frequency electromagnetic field on preneoplastic lesions formation in the rat liver	Jiménez-García, M. et al.	2010	10.1186/1471-2407-10-159	No	Duplicated
227	Extremely low frequency electromagnetic fields modulate expression of inducible nitric oxide synthase, endothelial nitric oxide synthase and cyclooxygenase-2 in the human keratinocyte cell line HaCat: potential therapeutic effects in wound healing	Patruno, A. et al.	2010	10.1111/j.1365-2133.2009.09527.x	No	Duplicated
228	DNA fragmentation in human fibroblasts under extremely low frequency electromagnetic field exposure	Focke, F. et al.	2010	10.1016/j.mrfmmm.2009.10.012	No	Duplicated
229	Cytogenetic Studies on Railway Engine Drivers Exposed to Extremely Low Frequency Electromagnetic Fields (ELF-EMF)	Gadhia, P. et al.	2010	10.1080/09723757.2010.11886116	No	Duplicated
230	Effects of Acute and Chronic Low Frequency Electromagnetic Field Exposure on PC12 Cells during Neuronal Differentiation	Morabito, C. et al.	2011	10.1159/000324003	No	Duplicated
231	Extremely low-frequency electromagnetic fields affect the immune response of monocyte-derived macrophages to pathogens	Akan, Z. et al.	2010	10.1002/bem.20607	No	Duplicated
232	Induction of chromosomal aberrations in human primary fibroblasts and immortalized cancer cells exposed to extremely-low-frequency electromagnetic fields	Seyyedi, S. et al.	2010	ISSN: 23223243	No	Does not meet established cellular parameters
233	Effects of extremely low-frequency electromagnetic fields on Helicobacter pylori biofilm	Di Campli, E. et al.	2010	10.1007/s00284-009-9558-9	No	Duplicated
234	Effects of long-term 50 Hz magnetic field exposure on the micro nucleated polychromatic erythrocyte and blood lymphocyte frequency and argyrophilic nucleolar organizer regions in lymphocytes of mice	Okudan, N. et al.	2010	ISSN:0172780X	No	Does not meet established cellular parameters
235	Effects of extremely low-frequency electromagnetic field on fertility and heights of epithelial cells in pre-implantation stage endometrium and fallopian tube in mice	Rajaei, F. et al.	2010	10.3736/jcim20100111	No	Duplicated
236	The effects of low electromagnetic field and lead acetate combination on some hemato-biochemical and immunotoxicological parameters in mice	Abd El-Azim Hashem, M. et al.	2009	PMID:27265630	No	Does not meet established cellular parameters
237	Exposure to ELF-pulse modulated X band microwaves increases in vitro human astrocytoma cell proliferation	Pérez-Castejón, C. et al.	2009	10.14670/HH-24.1551	No	RF or static MF
238	Exposure to ELF-EMF and genetic damages: Meta-analysis	Nicolle-Mir, L.	2009	10.1684/ers.2009.0312	No	Review/opinion article/congress
239	Influence of a 50 hz extra low frequency electromagnetic field on spermatozoa motility and fertilization rates in rabbits	Roychoudhury, S. et al.	2009	10.1080/10934520902997029	No	Non-cell study
240	Alterations of hematological variations in rats exposed to extremely low frequency magnetic fields (50 Hz)	Cakir, D. et al.	2009	10.1016/j.arcmed.2009.07.001	No	Duplicated
241	Differentiation of human adult cardiac stem cells exposed to extremely low-frequency electromagnetic fields	Gaetani, R. et al.	2009	10.1093/cvr/cvp067	No	Does not meet established cellular parameters
242	Effects of extremely low frequency electromagnetic fields on distortion product otoacoustic emissions in rabbits	Buldak, B. et al.	2009	10.1016/j.anl.2008.04.011	No	Duplicated
243	Genetic damage in mammalian somatic cells exposed to extremely low frequency electro-magnetic fields: a meta-analysis of data from 87 publications (1990-2007)	Vijayalaxmi, T.	2009	10.1080/09553000902748575	No	Duplicated
244	Effects of extremely low frequency electromagnetic field on BEL-7402 cell lines of liver carcinoma	Tu, W. et al.	2009	ISSN:16735269	No	Not in English
245	Extremely low frequency-magnetic fields (ELF-EMF) occupational exposure and natural killer activity in peripheral blood lymphocytes	Gobba, et al.	2009	10.1016/j.scitotenv.2008.08.012	No	Duplicated
246	X-Ray-Induced Apoptosis of BEL-7402 Cell Line Enhanced by Extremely Low Frequency Electromagnetic Field In Vitro	Jian, W. et al.	2009	10.1002/bem.20461	No	Duplicated
247	The effect of extremly low frequency magnetic fields on membrane potential of lymphocytes	Tiber, P. et al.	2008	ISSN:10191941	No	Not in English
248	ELF Magnetic Therapy and Oxidative Balance	Raggi, F. et al.	2008	10.1080/15368370802493271	No	Duplicated
249	Effects of Electromagnetic Stimulation on Cell Density and Neural Markers in Murine Enteric Cell Cultures	Carreón-Rodriguez, A. et al.	2008	10.1063/1.2979279	No	Review/opinion article/congress
250	Scientists challenge bioelectromagnetics foundations	Kelley, E.	2008	ISSN: 11286598	No	Review/opinion article/congress
251	The expression of PHOX2A, PHOX2B and of their target gene dopamine-beta-hydroxylase (DbetaH) is not modified by exposure to extremely-low-frequency electromagnetic field (ELF-EMF) in a human neuronal model	Benfante, R. et al.	2008	10.1016/j.tiv.2008.05.003	No	Duplicated
252	Extremely low frequency electromagnetic field enhances human keratinocyte cell growth and decreases proinflammatory chemokine production	Vinale, G. et al.	2008	https://doi.org/10.1111/j.1365-2133.2008.08540.x	No	Duplicated
253	Extremely low-frequency electromagnetic field exposure during chronic morphine treatment strengthens downregulation of dopamine D2 receptors in rat dorsal hippocampus after morphine withdrawal	Wang, X. et al.	2008	10.1016/j.neulet.2008.01.007	No	Non-cell study
254	Effect of exposure to an extremely low frequency-electromagnetic field on the cellular collagen with respect to signaling pathways in osteoblast-like cells	Soda, A. et al.	2008	10.2152/jmi.55.267	No	Duplicated
255	Bacterial response to the exposure of 50 Hz electromagnetic fields	Cellini, L. et al.	2008	10.1002/bem.20391	No	Duplicated
256	Determination of the effects of extremely low frequency electromagnetic fields on the percentages of peripheral blood leukocytes and histology of lymphoid organs of the mouse	Cicekcibasi, A. et al.	2008	PMID: 18176671	No	Duplicated
257	Proteomic Analysis in Human Fibroblasts by Continuous Exposure to Extremely Low-Frequency Electromagnetic Fields	Seyyedi, S. et al.	2007	10.3923/pjbs.2007.4108.4112	No	Duplicated
258	Fifty hertz extremely low-frequency electromagnetic field causes changes in redox and differentiative status in neuroblastoma cells	Falone, S. et al.	2007	10.1016/j.biocel.2007.06.001	Yes
259	Use of C. Elegans as a model organism for sensing the effects of ELF-EMFs	Lacchini, A. et al.	2007	10.1088/1742-6596/76/1/012027	No	Review/opinion article/congress
260	Effect of low frequency electromagnetic fields on [3H]glucose uptake in rat tissues	Sierón, A. et al.	2007	ISSN:12301485	No	Non-cell study
261	Cell type specific redox status is responsible for diverse electromagnetic field effects	Simkó, M. et al.	2007	10.2174/092986707780362835	No	Duplicated
262	Effect of electromagnetic field on the sperm characteristics and histopathological status of testis in rats	Aydin, M. et al.	2007	ISSN: 00258628	No	Non-cell study
263	Microsatellite analysis for determination of the mutagenicity of extremely low-frequency electromagnetic fields and ionising radiation in vitro	Mairs, R. et al.	2007	10.1016/j.mrgentox.2006.08.005	No	Duplicated
264	Expression of HSP72 after ELF-EMF exposure in three cell lines	Gottwald, E. et al.	2007	10.1002/bem.20327	No	Duplicated
265	Effects of Extremely Low-Frequency Electromagnetic Fields on Delayed Chromosomal Instability Induced by Bleomycin in Normal Human Fibroblast Cells	Cho, Y. et al.	2007	10.1080/15287390701429281	No	Duplicated
266	Personal digital assistant (PDA) cell phone units produce elevated extremely-low frequency electromagnetic field emissions	Sage, C. et al.	2007	10.1002/bem.20315	No	Duplicated
267	Effect of ELF-EMF on K562 Cell Differentiation in the Presence or Absence of Quercetin and Heat-Shock	Garip-Inhan, A. et al.	2007	10.1080/13102818.2007.10817441	No	Non-cell study
268	Elevated sister chromatid exchange frequencies in dividing human peripheral blood lymphocytes exposed to 50 Hz magnetic fields	Wahab, M. et al.	2006	10.1002/bem.20289	No	Duplicated
269	A preliminary study of oscillating electromagnetic field effects on human spermatozoon motility	Scrimaglio, R. et al.	2006	10.1002/bem.20278	No	Duplicated
270	Alteration in cellular functions in mouse macrophages after exposure to 50 Hz magnetic fields	Frahm, J. et al.	2006	10.1002/jcb.20920	No	Duplicated
271	Extremely low-frequency electromagnetic field (ELF-EMF) does not affect the expression of alpha3, alpha5 and alpha7 nicotinic receptor subunit genes in SH-SY5Y neuroblastoma cell line	Antonini, R. et al.	2006	10.1016/j.toxlet.2006.01.006	No	Duplicated
272	Biological effects of low-frequency electromagnetic fields: An in vitro study	Amati, M. et al.	2006	ISSN:15927830	No	Not in English
273	Suppression of natural killer cell activity on Candida stellatoidea by a 50 Hz magnetic field	Canseven, A. et al.	2006	10.1080/15368370600697453	No	Duplicated
274	Effects of co-exposure to extremely low frequency (50 Hz) magnetic fields and xenobiotics determined in vitro by the alkaline comet assay	Villarini, M. et al.	2006	10.1016/j.scitotenv.2005.05.006	No	Non-cell study
275	Effect of electromagnetic radiation of low dosage on immune system of organism: Research and application	Yang, S. et al.	2006	ISSN: 16715926	No	Review/opinion article/congress
276	A Review of the Mechanisms of Interaction between the Extremely Low Frequency Electromagnetic Fields and Human Biology	Sadafi, H. et al.	2006	10.2529/piers050905183145	No	Review/opinion article/congress
277	Extremely low frequency electromagnetic field exposure promotes differentiation of pituitary corticotrope-derived AtT20 D16V cells	Lisi, A. et al.	2006	10.1002/bem.20255	No	Duplicated
278	Effects of a 50 Hz magnetic field on Dictyostelium discoideum (Protista)	Amaroli, A. et al.	2006	10.1002/bem.20240	No	Duplicated
279	Effect of extremely low frequency electromagnetic fields (ELF-EMF) on Kaposi's sarcoma-associated Herpes virus in BCBL-1 cells	Pica, F. et al.	2006	10.1002/bem.20198	No	Duplicated
280	Effects of time-variant extremely low-frequency (ELF) electromagnetic fields (EMF) on cholinesterase activity in Dictyostelium discoideum (Protista)	Amaroli, A. et al.	2005	10.1016/j.cbi.2005.10.047	No	Duplicated
281	The effect of extremely low-frequency electromagnetic fields on skin and thyroid amine- and peptide-containing cells in rats: an immunohistochemical and morphometrical study	Rajkovic, V. et al.	2005	10.1016/j.envres.2005.02.003	No	Duplicated
282	Chromosomal damage in human diploid fibroblasts by intermittent exposure to extremely low-frequency electromagnetic fields	Winker, R. et al.	2005	10.1016/j.mrgentox.2005.04.013	No	Duplicated
283	Cell type-specific genotoxic effects of intermittent extremely low-frequency electromagnetic fields	Ivancsits, S. et al.	2005	10.1016/j.mrgentox.2005.03.011	No	Duplicated
284	50-Hz extremely low frequency electromagnetic fields enhance cell proliferation and DNA damage: possible involvement of a redox mechanism	Wolf, F. et al.	2005	10.1016/j.bbamcr.2004.09.005	No	Duplicated
285	Stereological analysis of thyroid mast cells in rats after exposure to extremely low frequency electromagnetic field and the following “off” field period	Rajkovic, V. et al.	2005	10.1556/ABiol.56.2005.1-2.5	No	Non-cell study
286	Extremely low frequency electromagnetic fields as effectors of cellular responses in vitro: Possible immune cell activation	Simkó, M. et al.	2004	10.1002/jcb.20198	No	Duplicated
287	Are environmental electromagnetic fields genotoxic?	Crumpton, M. et al.	2004	10.1016/j.dnarep.2004.05.006	No	Duplicated
288	No effects of intermittent 50 Hz EMF on cytoplasmic free calcium and on the mitochondrial membrane potential in human diploid fibroblasts	Pilger, A. et al.	2004	10.1007/s00411-004-0252-9	Yes
289	Phospholipase C-dependent phosphoinositide breakdown induced by ELF-EMF in Peganum harmala calli	Piacentini, M. et al.	2004	10.1016/j.biochi.2004.02.001	No	Duplicated
290	Effects of 60 Hz electromagnetic field exposure on testicular germ cell apoptosis in mice	JS, L. et al.	2004	PMID: 15064831	No	Duplicated
291	Non-thermal effects of power-line magnetic fields (50 Hz) on gene expression levels of pluripotent embryonic stem cells-the role of tumour suppressor p53	Czyz, J. et al.	2004	10.1016/j.mrgentox.2003.09.011	No	Duplicated
292	Inhibition of Cancer Cell Growth by Exposure to a Specific Time-Varying Electromagnetic Field Involves T-Type Calcium Channels	Buckner, C. et al.	2015	PMID: 15113039	No	Duplicated
293	Evaluation of genotoxic and/or co-genotoxic effects in cells exposed in vitro to extremely-low frequency electromagnetic fields	Scassellati, S. et al.	2004	ISSN:11209135	No	Not in English
294	The effect on rat thymocytes of the simultaneous in vivo exposure to 50-Hz electric and magnetic field and to continuous light	Quaglino, D. et al.	2004	10.1100/tsw.2004.183	No	Duplicated
295	Weak electromagnetic fields (50 Hz) elicit a stress response in human cells	Tokalov, S. et al.	2004	10.1016/s0013-9351(03)00088-4	No	Duplicated
296	Intermittent extremely low frequency electromagnetic fields cause DNA damage in a dose-dependent way	Ivancsits, S. et al.	2003	10.1007/s00420-003-0446-5	No	Duplicated
297	Possible associations between ELF electromagnetic fields, DNA damage response processes and childhood leukaemia	Hone, P. et al.	2003	10.1038/sj.bjc.6601010	No	Non-cell study
298	The effect of extremely low frequency electromagnetic fields (ELF-EMF) on the frequency of micronuclei and sister chromatid exchange in human lymphocytes induced by benzo(a)pyrene	Cho, Y. et al.	2003	10.1016/s0378-4274(03)00111-5	No	Duplicated
299	Micronucleus induction in cells co-exposed in vitro to 50 Hz magnetic field and benzene, 1,4-benzenediol (hydroquinone) or 1,2,4-benzenetriol	Pasquini, R. et al.	2003	10.1016/s0887-2333(03)00137-1	No	Duplicated
300	Age-related effects on induction of DNA strand breaks by intermittent exposure to electromagnetic fields	Ivancsits, S. et al.	2003	10.1016/s0047-6374(03)00125-8	No	Duplicated
301	Evaluation of rat thyroid gland morphophysiological status after three months exposure to 50 Hz electromagnetic field	Rajkovic, V. et al.	2003	10.1016/s0040-8166(03)00029-6	No	Duplicated
302	Induction of DNA strand breaks by intermittent exposure to extremely-low-frequency electromagnetic fields in human diploid fibroblasts	Ivancsits, S. et al.	2020	10.1016/s1383-5718(02)00109-2	No	Duplicated
303	Effects of 60 Hz electromagnetic field exposure on APP695 transcription levels in differentiating human neuroblastoma cells	Rao, R. et al.	2002	10.1016/s1567-5394(02)00004-x	No	Duplicated
304	Effects of extremely low frequency electromagnetic fields on hematologic and immunologic parameters in welders	Dasdag, S. et al.	2002	10.1016/s0188-4409(01)00337-x	No	Duplicated
305	Coupling Mechanism of Electromagnetic Field and Thermal Stress on Drosophila melanogaster	Zhang, Z. et al.	2016	PMID: 14694649	No	Duplicated
306	Effect of ultraviolet B radiation and 100 Hz electromagnetic fields on proliferation and DNA synthesis of Jurkat cells	Nindl, G. et al.	2002	10.1002/bem.10039	No	Does not meet established cellular parameters
307	Chronic electromagnetic field exposure decreases HSP70 levels and lowers cytoprotection	Carlo, A. et al.	2002	10.1002/jcb.10036.abs	No	Duplicated
308	EFFECTS OF 50 Hz MAGNETIC FIELD EXPOSURE ON PROTEIN TYROSINE PHOSPHORYLATION IN CULTURED CELLS	Sun, W. et al.	2001	10.1081/JBC-100104144	No	Does not meet established cellular parameters
309	EXPOSURE TO 50 HZ ELECTROMAGNETIC FIELDS INDUCES THE PHOSPHORYLATION AND ACTIVITY OF STRESS-ACTIVATED PROTEIN KINASE IN CULTURED CELLS	Sun, W. et al.	2001	https://doi.org/10.1081/JBC-100108579	No	Does not meet established cellular parameters
310	Calcium spiking activity and baseline calcium levels in ROS 17/2.8 cells exposed to extremely low frequency electromagnetic fields (ELF EMF)	Shahidain, R. et al.	2001	10.1080/09553000010013779	No	Duplicated
311	EFFECTS OF 50 Hz MAGNETIC FIELD EXPOSURE ON PROTEIN TYROSINE PHOSPHORYLATION IN CULTURED CELLS	Sun, W. et al.	2001	10.1081/JBC-100104144	No	Does not meet established cellular parameters
312	EXPOSURE TO 50 HZ ELECTROMAGNETIC FIELDS INDUCES THE PHOSPHORYLATION AND ACTIVITY OF STRESS-ACTIVATED PROTEIN KINASE IN CULTURED CELLS	Sun, W. et al.	2001	https://doi.org/10.1081/JBC-100108579	No	Does not meet established cellular parameters
313	Long-term effects of 60-Hz electric vs. magnetic fields on IL-1 and IL-2 activity in sheep	Hefeneider, S. et al.	2001	10.1002/bem.35	No	Duplicated
314	25 Hz electromagnetic field exposure has no effect on cell cycle distribution and apoptosis in U-937 and HCA-2/1cch cells	Ruiz Gómez, M.J. et al.	2001	10.1016/s0302-4598(00)00119-7	No	Duplicated
315	Effects of 50 Hz sinusoidal electromagnetic fields on MCP-1 and RANTES generated from activated human macrophages	Luzio, S. et al.	2001	PMID:12604018	No	Not available
316	Human health consequences of environmentally-modulated gene expression: potential roles of ELF–EMF induced epigenetic versus mutagenic mechanisms of disease†	Trosko, J.	1999	10.1002/1521-186X(200007)21:5<402::AID-BEM9>3.0.CO;2-N	No	Review/opinion article/congress
317	Exposure of Daudi Cells to Low-Frequency Magnetic Fields Does Not Elevate MYC Steady-State mRNA Levels	Morehouse, C. et al.	2000	10.1667/0033-7587(2000)153[0663:eodctl]2.0.co;2	No	Duplicated
318	Evaluation of the effects of extremely low frequency electromagnetic fields on mammalian follicle development	Cecconi, S. et al.	2000	10.1093/humrep/15.11.2319	No	Duplicated
319	Effect of electromagnetic field exposure on chemically induced differentiation of friend erythroleukemia cells.	Chen, G. et al.	2000	https://doi.org/10.1289/ehp.00108967	No	Duplicated
320	Induction of cAMP-dependent protein kinase A activity in human skin fibroblasts and rat osteoblasts by extremely low-frequency electromagnetic fields	Thumm, S. et al.	1999	10.1007/s004110050155	No	Duplicated
321	Absence of synergistic effects on micronucleus formation after exposure to electromagnetic fields and asbestos fibers in vitro	Simkó, mM. Et al.	1999	10.1016/S0378-4274(99)00115-0	No	Prior to the year 2000
322	Impact of extremely low frequency electromagnetic fields on CD4 expression in peripheral blood mononuclear cells	Felaco, M. et al.	1997	10.1023/a:1007004316433	No	Duplicated
323	Effect of electromagnetic fields on several CD markers and transcription and expression of CD4	Conti, P. et al.	1999	10.1016/s0171-2985(99)80045-x	No	Duplicated
324	Micronucleus formation in human amnion cells after exposure to 50 Hz MF applied horizontally and vertically	Simkó, M. et al.	1998	10.1016/s1383-5718(98)00116-8	No	Duplicated
325	Stimulation of protein kinase A activity and induced terminal differentiation of human skin fibroblasts in culture by low-frequency electromagnetic fields	Löschinger, M. et al.	1998	10.1016/s0378-4274(98)00095-2	No	Duplicated
326	Increased apoptosis, changes in intracellular Ca2+, and functional alterations in lymphocytes and macrophages after in vitro exposure to static magnetic field	Flipo, D. et al.	1998	10.1080/009841098159033	No	Duplicated
327	[Biological effects of non-ionizing electromagnetic radiation]	Fedorowski, A. et al.	1998	PMID: 9587915	No	Not in English
328	Effects of 50 Hz EMF exposure on micronucleus formation and apoptosis in transformed and nontransformed human cell lines	Simkó, M. et al.	1998	10.1002/(SICI)1521-186X(1998)19:2<85::AID-BEM5>3.0.CO;2-%23	No	Prior to the year 2000
329	Extremely low-frequency electromagnetic fields modulate the intracellular calcium homeostasis and protein kinase levels	Rodemann, H. et al.	1997	ISSN:09348859	No	Prior to the year 2000
330	Electromagnetic Fields and Cancer	Singh, N. et al.	1997	10.1080/02564602.1997.11416664	No	Prior to the year 2000
331	Systemic reaction of Escherichia coli cells to weak electromagnetic fields of extremely low frequency	Alipov, Y. et al.	1994	10.1016/0302-4598(94)80002-2	No	Prior to the year 2000
332	A review of cancer induction by extremely low frequency electromagnetic fields. Is there a plausible mechanism?	Goldberg, R. et al.	1991	10.1016/0306-9877(91)90244-s	No	Duplicated
